# Supplementary material for: Genotype-by-environment interactions shape ubiquitin-proteasome system activity
Source: Genetics. 2025 Aug 29;231(3):iyaf180. doi: 10.1093/genetics/iyaf180 (PMC12606439; doi:10.1093/genetics/iyaf180)
Supplement: iyaf180_Supplementary_Data [file iyaf180_supplementary_data.zip]

Archive with 5 entries (5 files):
- Supplementary Figure Legends.docx
- Supplementary File 1.xlsx
- Supplementary File 2.pdf
- Supplementary File 3.pdf
- Supplementary_Figures.pdf
