# Supplementary material for: Genotype-by-environment interactions shape ubiquitin-proteasome system activity
Source: Genetics. 2025 Aug 29;231(3):iyaf180. doi: 10.1093/genetics/iyaf180 (PMC12606439; doi:10.1093/genetics/iyaf180)
Supplement: iyaf180_Supplementary_Data [file iyaf180_supplementary_data.zip › Supplementary File 1.xlsx]

## Sheet: 1_Environments
Environment	Abbreviation	Concentration	Description	Reference
Synthetic complete	SC	-	Baseline	Collins et al., 2022, 2023
Low glucose	Low G	0.025% glucose (typically 2%)	Starvation	Laporte et al., 2008; Li et al., 2019
Low nitrogen	Low N	Low sources of nitrogen from components of yeast nitrogen base w/o amino acids and w/o ammonium sulfate. See Media and Chemical table	Starvation	Li et al., 2019
4NQO	4NQO	2 µg/mL	DNA damaging agent	Burgis & Samson, 2007
Bortezomib	BTZ	40 µM	Proteasome inhibitor	Work & Brandman, 2021
L-azetidine-2-carboxylic acid	AZC	4 mM	Proline analog → protein misfolding	Work & Brandman, 2021
Lithium acetate	LiAc	20 mM	Salt	-
Yeast nitrogen base	YNB	-	Starvation	-

## Sheet: 2_Reporters
Reporter long name	Reporter abbreviation	Ubiquitin system-	Degron	Targeted pathway	Bound by	RFP	Source
Threonine N-degron reporter	Thr	Dependent	Threonine N-terminal amino acid	Ac/N-degron	Doa10p E3 ligase	mRuby	(Collins et al., 2022)
Asparagine N-degron reporter	Asn	Dependent	Asparagine N-terminal amino acid	Type 1 Arg/N-degron	Type 1 binding site of Ubr1p E3 ligase	mCherry	(Collins et al., 2022)
Phenylalanine N-degron reporter	Phe	Dependent	Phenylalanine N-terminal amino acid	Type 2 Arg/N-degron	Type 2 binding site of Ubr1p E3 ligase	mCherry	(Collins et al., 2022)
Ubiquitin fusion degradation reporter	UFD	Dependent	Uncleavable G76V ubiquitin fusion moiety	Ubiquitin fusion degradation	Ufd4p E3 ligase	mCherry	This study
Rpn4 reporter	Rpn4	Independent	Amino acids 1-80 of the Rpn4p transcription factor	Ubiquitin-independent degradation by the proteasome	Rpn2p and Rpn5p proteasome receptors	mCherry	(Collins et al., 2023)
Linear tetra-ubiquitin reporter	4xUb	Independent	Linear tetra-ubiquitin	Ubiquitin-system independent degradation by the proteasome. Recognized by Rpn13p.	Rpn13p proteasome receptor	mCherry	This study

## Sheet: 3_GxE_BY_RM_Flow
Reporter	Baseline environment	Environment	intercept_Pval	strain_Pval	env_Pval	interaction_Pval	Significant Interaction	median-BY in SC	median-RM in SC	median-BY in env	median-RM in env	is RM median higher than BY in SC	is RM median higher than BY in environment	rankchange	strain diff t-test p-val in SC	p-val pass significance?	strain diff t-test p-val in env	p-val pass significance?	Significant Rank Change	env diff t-test p-val for BY	env diff t-test p-val for RM	BYsig	RMsig	Did BY decrease from SC to environment	Did RM decrease from SC to environment	Did BY decrease_was it significant?	Did RM decrease_was it significant?	mean BY in SC	stdev BY in SC	mean RM in SC	stdev RM in SC	mean BY in Environment	stdev BY in Environment	mean RM in Environment	stdev RM in Environment
Phe	SC	4NQO	4.42e-06	4.99e-07	8.03e-19	1.44e-13	TRUE	2.5018	1.92319	-0.808452	0.487978	FALSE	TRUE	TRUE	0.00109825	TRUE	2.86e-06	TRUE	TRUE	3.67e-11	1.02e-07	TRUE	TRUE	TRUE	TRUE	TRUE_TRUE	TRUE_TRUE	2.64012	0.372571	1.9397	0.300804	-0.786528	0.377677	0.54056	0.21816
Asn	SC	AZC	8.58e-33	3.98e-18	7.56e-12	2.41e-13	TRUE	2.63877	3.10508	3.68878	2.3587	TRUE	FALSE	TRUE	3.36e-05	TRUE	1.58e-17	TRUE	TRUE	1.15e-07	9.01e-07	TRUE	TRUE	FALSE	TRUE	FALSE_TRUE	TRUE_TRUE	2.6779	0.154518	3.16628	0.170452	3.67885	0.039903	2.34597	0.0499592
Thr	SC	LowG	2.65e-10	0.72146	1.17e-15	1.79e-11	TRUE	1.43588	3.29584	-1.09915	-1.16078	TRUE	FALSE	TRUE	3.54e-09	TRUE	0.716904	FALSE	FALSE	4.99e-11	1.08e-14	TRUE	TRUE	TRUE	TRUE	TRUE_TRUE	TRUE_TRUE	1.51687	0.300391	3.39351	0.20748	-1.0923	0.223274	-1.04658	0.268596
Asn	SC	LiAc	3.22e-19	0.817281	0.00198314	6.81e-10	TRUE	2.63877	3.10508	2.56857	2.5325	TRUE	FALSE	TRUE	3.36e-05	TRUE	0.770965	FALSE	FALSE	0.16794	2.53e-06	FALSE	TRUE	TRUE	TRUE	TRUE_FALSE	TRUE_TRUE	2.6779	0.154518	3.16628	0.170452	2.58569	0.0854827	2.56941	0.128942
Thr	SC	LiAc	5.34e-10	1.53e-07	0.0407177	1.42e-09	TRUE	1.43588	3.29584	1.31254	2.72163	TRUE	TRUE	FALSE	3.54e-09	TRUE	1.29e-06	TRUE	FALSE	0.715648	0.00015428	FALSE	TRUE	TRUE	TRUE	TRUE_FALSE	TRUE_TRUE	1.51687	0.300391	3.39351	0.20748	1.45516	0.360451	2.79454	0.252061
Rpn4	SC	LowN	8.35e-08	0.204463	8.36e-10	3.7e-09	TRUE	1.08632	1.52136	0.664075	0.526697	TRUE	FALSE	TRUE	0.00482134	FALSE	0.12592	FALSE	FALSE	0.00174176	2.73e-07	FALSE	TRUE	TRUE	TRUE	TRUE_FALSE	TRUE_TRUE	1.17812	0.263901	1.59824	0.236844	0.731395	0.174409	0.587595	0.178973
Thr	SC	AZC	2e-16	0.018173	0.0009095	4.71e-09	TRUE	1.43588	3.29584	1.13346	1.3504	TRUE	TRUE	FALSE	3.54e-09	TRUE	3.44e-07	TRUE	FALSE	0.00825003	7.43e-09	FALSE	TRUE	TRUE	TRUE	TRUE_FALSE	TRUE_TRUE	1.51687	0.300391	3.39351	0.20748	1.13223	0.0556049	1.36552	0.0440786
UFD	SC	LiAc	1.5e-11	7.66e-05	0.618211	2.17e-08	TRUE	2.17612	2.04204	2.17083	1.21828	FALSE	FALSE	FALSE	0.571591	FALSE	2.27e-05	TRUE	FALSE	0.889325	0.00026782	FALSE	TRUE	TRUE	TRUE	TRUE_FALSE	TRUE_TRUE	2.30983	0.426527	2.18789	0.415394	2.28226	0.346899	1.30101	0.252699
4xUb	SC	LiAc	8.13e-08	0.00029642	0.0215247	2.47e-08	TRUE	0.913234	0.779605	0.874181	0.285801	FALSE	FALSE	FALSE	0.329774	FALSE	9.66e-05	TRUE	FALSE	0.569212	0.00094709	FALSE	FALSE	TRUE	TRUE	TRUE_FALSE	TRUE_FALSE	1.01262	0.314151	0.860258	0.28877	0.932997	0.223173	0.296537	0.247399
4xUb	SC	AZC	4.77e-17	5.12e-12	2.24e-07	3.4e-08	TRUE	0.429092	0.558598	0.995975	0.140954	TRUE	FALSE	TRUE	0.0777562	FALSE	4.25e-13	TRUE	FALSE	0.00033168	7.77e-10	TRUE	TRUE	FALSE	TRUE	FALSE_TRUE	TRUE_TRUE	0.334786	0.292988	0.549756	0.0487016	0.999065	0.0389145	0.120154	0.0621152
4xUb	SC	YNB	4.36e-08	0.287392	3.68e-10	1.52e-07	TRUE	0.913234	0.779605	0.556898	0.0942343	FALSE	FALSE	FALSE	0.329774	FALSE	0.00165327	FALSE	FALSE	0.0228073	0.00010223	FALSE	TRUE	TRUE	TRUE	TRUE_FALSE	TRUE_TRUE	1.01262	0.314151	0.860258	0.28877	0.637678	0.268951	0.153723	0.22363
Phe	SC	LiAc	3.04e-13	3.91e-06	0.696716	4.08e-07	TRUE	2.5018	1.92319	2.53203	1.54368	FALSE	FALSE	FALSE	0.00109825	TRUE	1.04e-06	TRUE	FALSE	0.940536	0.0140794	FALSE	FALSE	FALSE	TRUE	FALSE_FALSE	TRUE_FALSE	2.64012	0.372571	1.9397	0.300804	2.62784	0.264107	1.5404	0.266713
Thr	SC	YNB	4.44e-11	2.73e-10	4.83e-11	4.47e-07	TRUE	1.43588	3.29584	1.17211	3.20891	TRUE	TRUE	FALSE	3.54e-09	TRUE	9.31e-11	TRUE	FALSE	0.0640186	0.413116	FALSE	FALSE	TRUE	TRUE	TRUE_FALSE	TRUE_FALSE	1.51687	0.300391	3.39351	0.20748	1.23695	0.253081	3.30818	0.196966
Rpn4	SC	AZC	4.56e-25	6.96e-08	5e-09	6.56e-07	TRUE	1.08632	1.52136	2.30098	1.65134	TRUE	FALSE	TRUE	0.00482134	FALSE	1.06e-11	TRUE	FALSE	5.89e-06	0.581966	TRUE	FALSE	FALSE	FALSE	FALSE_TRUE	FALSE_FALSE	1.17812	0.263901	1.59824	0.236844	2.29633	0.0218831	1.64735	0.0473271
Rpn4	SC	4NQO	2.04e-07	0.452706	4.55e-09	1.92e-06	TRUE	1.08632	1.52136	0.804072	0.80164	TRUE	FALSE	TRUE	0.00482134	FALSE	0.508221	FALSE	FALSE	0.0134757	0.00013567	FALSE	TRUE	TRUE	TRUE	TRUE_FALSE	TRUE_TRUE	1.17812	0.263901	1.59824	0.236844	0.807364	0.260882	0.898765	0.258187
UFD	SC	LowG	0.996562	0.00090412	1.03e-13	2.65e-06	TRUE	2.17612	2.04204	-0.0677742	0.667938	FALSE	TRUE	TRUE	0.571591	FALSE	0.00046298	TRUE	FALSE	2.14e-08	4.25e-06	TRUE	TRUE	TRUE	TRUE	TRUE_TRUE	TRUE_TRUE	2.30983	0.426527	2.18789	0.415394	-0.000582716	0.280332	0.756118	0.367501
Asn	SC	YNB	8.23e-17	3.31e-05	2.55e-20	3.17e-06	TRUE	2.63877	3.10508	2.04003	2.46886	TRUE	TRUE	FALSE	3.36e-05	TRUE	0.00017352	TRUE	FALSE	4.58e-06	1.88e-06	TRUE	TRUE	TRUE	TRUE	TRUE_TRUE	TRUE_TRUE	2.6779	0.154518	3.16628	0.170452	2.10032	0.165479	2.51628	0.163197
Phe	SC	BTZ	6.91e-13	0.00070723	1.13e-09	3.37e-06	TRUE	2.5018	1.92319	1.07508	1.54159	FALSE	TRUE	TRUE	0.00109825	TRUE	4.97e-12	TRUE	TRUE	5.89e-06	0.00637812	TRUE	FALSE	TRUE	TRUE	TRUE_TRUE	TRUE_FALSE	2.64012	0.372571	1.9397	0.300804	1.07314	0.0393918	1.53352	0.0452295
Rpn4	SC	LiAc	2.27e-09	0.0397677	0.00011117	1.11e-05	TRUE	1.08632	1.52136	1.0194	1.31495	TRUE	TRUE	FALSE	0.00482134	FALSE	0.0291706	FALSE	FALSE	0.499269	0.0428171	FALSE	FALSE	TRUE	TRUE	TRUE_FALSE	TRUE_FALSE	1.17812	0.263901	1.59824	0.236844	1.0908	0.238941	1.3563	0.193734
Phe	SC	AZC	2.42e-20	4.62e-13	0.0571448	1.15e-05	TRUE	2.5018	1.92319	2.36786	0.55865	FALSE	FALSE	FALSE	0.00109825	TRUE	3.94e-07	TRUE	FALSE	0.0763992	3.08e-07	FALSE	TRUE	TRUE	TRUE	TRUE_FALSE	TRUE_TRUE	2.64012	0.372571	1.9397	0.300804	2.36645	0.0128733	0.62751	0.273852
Phe	SC	LowG	2.43e-17	0.955597	0.038198	1.81e-05	TRUE	2.5018	1.92319	2.76488	2.82144	FALSE	TRUE	TRUE	0.00109825	TRUE	0.937171	FALSE	FALSE	0.249302	1.41e-05	FALSE	TRUE	FALSE	FALSE	FALSE_FALSE	FALSE_TRUE	2.64012	0.372571	1.9397	0.300804	2.82064	0.190543	2.82842	0.197255
Rpn4	SC	YNB	8.7e-10	0.00299268	2.02e-11	3.63e-05	TRUE	1.08632	1.52136	0.824104	1.38672	TRUE	TRUE	FALSE	0.00482134	FALSE	0.0001941	TRUE	FALSE	0.0336656	0.166778	FALSE	FALSE	TRUE	TRUE	TRUE_FALSE	TRUE_FALSE	1.17812	0.263901	1.59824	0.236844	0.887182	0.227897	1.43523	0.208975
4xUb	SC	4NQO	4.18e-11	0.00015265	0.0007208	6.25e-05	TRUE	0.429092	0.558598	0.749024	0.301935	TRUE	FALSE	TRUE	0.0777562	FALSE	0.00021223	TRUE	FALSE	0.0124444	0.00110059	FALSE	FALSE	FALSE	TRUE	FALSE_FALSE	TRUE_FALSE	0.334786	0.292988	0.549756	0.0487016	0.693586	0.1793	0.280249	0.149842
UFD	SC	YNB	3.21e-11	0.528046	8.51e-15	9.27e-05	TRUE	2.17612	2.04204	0.715624	0.289049	FALSE	FALSE	FALSE	0.571591	FALSE	0.0146873	FALSE	FALSE	3.23e-06	2.1e-07	TRUE	TRUE	TRUE	TRUE	TRUE_TRUE	TRUE_TRUE	2.30983	0.426527	2.18789	0.415394	0.831925	0.35018	0.374319	0.304371
Thr	SC	LowN	3.09e-06	1.38e-06	3.51e-12	0.00025177	TRUE	1.43588	3.29584	-0.8596	0.248398	TRUE	TRUE	FALSE	3.54e-09	TRUE	9.6e-05	TRUE	FALSE	8.31e-10	2.56e-08	TRUE	TRUE	TRUE	TRUE	TRUE_TRUE	TRUE_TRUE	1.51687	0.300391	3.39351	0.20748	-0.769669	0.327206	0.383071	0.476394
Phe	SC	YNB	3.66e-13	0.000408	0.209327	0.00038173	TRUE	2.5018	1.92319	2.55506	1.75388	FALSE	FALSE	FALSE	0.00109825	TRUE	1.37e-05	TRUE	FALSE	0.821527	0.29504	FALSE	FALSE	FALSE	TRUE	FALSE_FALSE	TRUE_FALSE	2.64012	0.372571	1.9397	0.300804	2.67836	0.28631	1.78726	0.257539
4xUb	SC	LowG	2.15e-07	0.033969	8.26e-13	0.00051474	TRUE	0.913234	0.779605	-0.838399	-0.488999	FALSE	TRUE	TRUE	0.329774	FALSE	0.0315412	FALSE	FALSE	3.49e-08	6.57e-07	TRUE	TRUE	TRUE	TRUE	TRUE_TRUE	TRUE_TRUE	1.01262	0.314151	0.860258	0.28877	-0.789453	0.156858	-0.468518	0.328019
UFD	SC	4NQO	1.01e-18	7.81e-08	6.14e-08	0.00205565	FALSE	2.13257	1.97506	1.394	0.666663	FALSE	FALSE	FALSE	0.00213741	FALSE	5.53e-05	TRUE	FALSE	9.23e-06	1.15e-09	TRUE	TRUE	TRUE	TRUE	TRUE_TRUE	TRUE_TRUE	2.16669	0.118745	1.93885	0.123892	1.37026	0.247911	0.731532	0.176514
Thr	SC	BTZ	3.29e-15	3.24e-13	0.0496797	0.00815025	FALSE	1.43588	3.29584	1.32787	2.85896	TRUE	TRUE	FALSE	3.54e-09	TRUE	2.08e-11	TRUE	FALSE	0.182485	0.00012386	FALSE	TRUE	TRUE	TRUE	TRUE_FALSE	TRUE_TRUE	1.51687	0.300391	3.39351	0.20748	1.3515	0.123116	2.89282	0.165516
Rpn4	SC	LowG	0.0001008	0.0193915	1.41e-15	0.0174597	FALSE	1.08632	1.52136	0.405736	0.763908	TRUE	TRUE	FALSE	0.00482134	FALSE	0.0266455	FALSE	FALSE	0.00035041	3.81e-05	TRUE	TRUE	TRUE	TRUE	TRUE_TRUE	TRUE_TRUE	1.17812	0.263901	1.59824	0.236844	0.50496	0.305603	0.858152	0.261568
UFD	SC	AZC	2.06e-15	2.8e-08	1.1e-22	0.0263006	FALSE	2.13257	1.97506	0.62992	0.199849	FALSE	FALSE	FALSE	0.00213741	FALSE	1.44e-05	TRUE	FALSE	2.51e-13	1.63e-10	TRUE	TRUE	TRUE	TRUE	TRUE_TRUE	TRUE_TRUE	2.16669	0.118745	1.93885	0.123892	0.590694	0.120575	0.186401	0.0357656
Asn	SC	LowN	7.85e-06	0.00044943	2.24e-21	0.028225	FALSE	2.63877	3.10508	0.372506	0.783507	TRUE	TRUE	FALSE	3.36e-05	TRUE	0.00134548	FALSE	FALSE	1.55e-13	7.13e-12	TRUE	TRUE	TRUE	TRUE	TRUE_TRUE	TRUE_TRUE	2.6779	0.154518	3.16628	0.170452	0.43204	0.169886	0.842576	0.22924
Thr	SC	4NQO	3.69e-05	4.7e-05	0.0104317	0.0518569	FALSE	1.43588	3.29584	0.792151	2.01416	TRUE	TRUE	FALSE	3.54e-09	TRUE	0.0032867	FALSE	FALSE	0.0458461	3.42e-05	FALSE	TRUE	TRUE	TRUE	TRUE_FALSE	TRUE_TRUE	1.51687	0.300391	3.39351	0.20748	0.845937	0.764353	2.02071	0.487782
Phe	SC	LowN	1.8e-16	0.00192901	4.57e-06	0.0863346	FALSE	2.5018	1.92319	1.96197	1.43512	FALSE	FALSE	FALSE	0.00109825	TRUE	2.14e-05	TRUE	FALSE	0.00103798	0.00466701	FALSE	FALSE	TRUE	TRUE	TRUE_FALSE	TRUE_FALSE	2.64012	0.372571	1.9397	0.300804	1.96972	0.142215	1.51224	0.150255
Asn	SC	BTZ	3.15e-32	9.79e-11	0.00239488	0.173842	FALSE	2.63877	3.10508	2.87385	3.49902	TRUE	TRUE	FALSE	3.36e-05	TRUE	1.51e-13	TRUE	FALSE	0.00702821	0.00099161	FALSE	FALSE	FALSE	FALSE	FALSE_FALSE	FALSE_FALSE	2.6779	0.154518	3.16628	0.170452	2.88138	0.0393641	3.48131	0.0454573
Asn	SC	4NQO	1.13e-19	1.83e-05	0.00157881	0.568836	FALSE	2.63877	3.10508	2.46304	2.99079	TRUE	TRUE	FALSE	3.36e-05	TRUE	0.00032522	TRUE	FALSE	0.0149406	0.123141	FALSE	FALSE	TRUE	TRUE	TRUE_FALSE	TRUE_FALSE	2.6779	0.154518	3.16628	0.170452	2.45021	0.172798	2.98668	0.255016
UFD	SC	BTZ	1.6e-24	0.00406744	5.54e-08	0.573212	FALSE	2.13257	1.97506	1.62939	1.42556	FALSE	FALSE	FALSE	0.00213741	FALSE	0.00650529	FALSE	FALSE	8.46e-07	9.01e-07	TRUE	TRUE	TRUE	TRUE	TRUE_TRUE	TRUE_TRUE	2.16669	0.118745	1.93885	0.123892	1.64627	0.129607	1.45914	0.10048
Rpn4	SC	BTZ	1.65e-12	7.33e-05	0.00109476	0.766168	FALSE	1.08632	1.52136	0.900201	1.35976	TRUE	TRUE	FALSE	0.00482134	FALSE	1.54e-08	TRUE	FALSE	0.0226709	0.0232185	FALSE	FALSE	TRUE	TRUE	TRUE_FALSE	TRUE_FALSE	1.17812	0.263901	1.59824	0.236844	0.905984	0.0759065	1.35461	0.0792783
4xUb	SC	BTZ	1.11e-09	0.0378549	0.0310046	0.77105	FALSE	0.429092	0.558598	0.530683	0.685568	TRUE	TRUE	FALSE	0.0777562	FALSE	0.00370414	FALSE	FALSE	0.121841	0.00381868	FALSE	FALSE	FALSE	FALSE	FALSE_FALSE	FALSE_FALSE	0.334786	0.292988	0.549756	0.0487016	0.522938	0.102726	0.703487	0.104978
Asn	SC	LowG	4.47e-07	0.00302851	3.64e-13	0.771668	FALSE	2.63877	3.10508	0.555842	1.07198	TRUE	TRUE	FALSE	3.36e-05	TRUE	0.0197556	FALSE	FALSE	2.32e-07	3.64e-09	TRUE	TRUE	TRUE	TRUE	TRUE_TRUE	TRUE_TRUE	2.6779	0.154518	3.16628	0.170452	0.707833	0.384366	1.16405	0.298508

## Sheet: 4_all_QTLs
reporter	environment	chr	LOD	delta_AF	left_Index	max_Index [peak position]	right_Index	ubiquitin system-	environment type	replicatedfromCollins2022or2023	BY_RM_variantcount	ORF count	ORFs
4xUb	4NQO	4	8.065	-0.116244	544350	578050	624050	Independent	Not Starvation_Independent	NA	282	47	HEM13, RPC11, BAP3, HEM12, VMS1, TPI1, DET1, DBF4, CDC34, PST1, EMC10, YOS9, TGL2, UBC5, MAK21, LCB2, AIM7, RPS13, RRG1, RTR2, OCA6, DOS2, DOA4, FMP16, PAA1, IPT1, SNF11, TPS2, PPH3, RAD55, SED1, SHU2, PET100, VPS41, PDC2, STN1, RRP8, TVP23, AFR1, SSS1, RRP1, SLU7, VTC5, TFB5, YDR048C, YDR053W, YDR061W
4xUb	4NQO	11	36.915	-0.269674	224400	237350	255600	Independent	Not Starvation_Independent	NA	256	18	YPF1, HSL1, APE1, GFA1, SEG2, AAT1, SLD2, HAP4, KTI12, ABF1, RAD27, APN1, YKL102C, YKL107W, YKL111C, YKL106C-A, YKL100W-A, YKL104W-A
4xUb	4NQO	12	17.91	-0.201252	645450	668800	696350	Independent	Not Starvation_Independent	NA	356	24	HAP1, GSY2, HSP60, LCB5, VPS63, YPT6, RED1, RPS28B, NEJ1, PDR8, BOP2, SEC22, DCS1, CMG1, YCS4, PIG1, MCM5, SMD2, DBP9, TMA7, YLR255C, YLR257W, YLR269C, YLR264C-A
4xUb	4NQO	12	4.845	0.0886631	147450	197500	258600	Independent	Not Starvation_Independent	NA	261	60	DNM1, RTT109, NOC3, CMS1, THI73, SSL1, SSK1, NSE1, PAM18, RLP24, TEN1, LOT6, GAT3, PPR1, BRE2, PML1, MEU1, POM34, PSR2, YEH2, IRC25, SDO1, IZH3, UBR2, SNF7, SED5, AAT2, ADE16, RPL15A, RAD5, RSC58, SMF3, MLH2, PAU23, COX12, RIC1, AFB1, NFG1, TRX1, PDC1, STU2, FRE8, RPS0B, MLO50, EMA19, FCF2, IES3, NRS1, OSW2, SPT8, ERG3, MNL2, SHM2, YLR001C, YLR012C, YLR030W, YLR031W, YLR036C, YLR041W, YLR046C
4xUb	AZC	10	9.625	0.130629	297350	335100	377600	Independent	Not Starvation_Independent	NA	398	42	IRC18, LOH1, NUP192, NSP1, MHP1, GYP6, SDH9, AIM22, RTT101, UBX6, CHM7, MTR4, IRC8, TDH1, PEP8, TIM54, LOG1, ZAP1, IKS1, BIT61, YHC3, BNA3, NUP82, LAS21, MRPL8, DLS1, MPM1, UTP18, ARG2, PSF2, JEM1, SMC3, APQ13, NET1, COA3, YJL043W, YJL064W, YJL067W, YJL068C, YJL070C, YJL052C-A, YJL047C-A
4xUb	AZC	13	24.72	-0.201152	44850	61800	78450	Independent	Not Starvation_Independent	NA	185	19	VPS9, TAF13, ARG81, TSL1, CUE4, CAC2, NUP188, MDM1, SEC65, URA5, PML39, ZDS2, COQ5, BUL2, CTK3, YML099W-A, YML101C-A, YML108W, YML100W-A
4xUb	BTZ	2	6.12	0.106843	561850	593600	637500	Independent	Not Starvation_Independent	NA	570	55	CSH1, TOS1, EXO5, ARL1, UBS1, TYR1, POP7, PEX32, SSE2, NPL4, SEC66, SMY2, UMP1, SWD3, ECM31, EHT1, FZO1, DTR1, RPS6B, SMP1, YPC1, MBA1, PCH2, GDT1, NTC20, RPS9B, RPL21A, RIM2, MED8, AIM4, MSI1, PGI1, TAF5, KTR4, BEM1, DER1, MCM7, COS111, LDH1, KTR3, FTH1, DUR12, YSY6, MIN7, YBR174C, YBR178W, YBR184W, YBR190W, YBR197C, YBR206W, YBR191W-A, YBR196C-A, YBR200W-A, YBR182C-A, YBR196C-B
4xUb	BTZ	4	6.69	0.103524	391900	431100	465600	Independent	Not Starvation_Independent	NA	213	49	RMD1, NHP10, MCD1, ATP16, MED2, PTC1, RPT2, APC11, GRX6, SLX5, NOP1, TSC13, CDC7, ERP3, OSH2, RPN4, GPM2, GPD1, DIA3, RTK1, MRX9, MPS1, ARP2, PRP9, DBP10, SLM3, GPR1, NTH1, YRB1, RCR2, RAD57, MAF1, SOK1, TRP1, GAL3, YDL009C, YDL011C, YDL012C, YDL016C, YDL023C, YDL026W, YDL032W, YDL034W, YDR008C, YDR010C, YDL022C-A, YDL025W-A, YDR003W-A, YDL007C-A
4xUb	BTZ	7	68.185	0.328649	487200	497050	510200	Independent	Not Starvation_Independent	NA	138	15	ERG26, ERP6, CDH1, RPN14, COG7, PMC1, EFM5, SWC4, CUL3, PEX31, TFG2, PRP18, ECT1, STF2, SEC9
4xUb	BTZ	10	7.345	0.104182	284900	332100	362700	Independent	Not Starvation_Independent	NA	334	45	MHP1, GYP6, SDH9, AIM22, RTT101, UBX6, CHM7, MTR4, IRC8, TDH1, PEP8, TIM54, LOG1, ZAP1, IKS1, BIT61, YHC3, BNA3, NUP82, LAS21, MRPL8, DLS1, MPM1, UTP18, ARG2, PSF2, JEM1, SMC3, APQ13, NET1, ICS3, PRY3, PRY1, SCP160, ARP4, COA3, YJL043W, YJL064W, YJL067W, YJL068C, YJL070C, YJL052C-A, YJL077W-A, YJL077W-B, YJL047C-A
4xUb	BTZ	14	35.72	-0.252915	445800	462300	488250	Independent	Not Starvation_Independent	NA	61	22	MLF3, IMP4, MKS1, APJ1, NIS1, TPM1, EOS1, SWS2, PMS1, SAL1, END3, MKT1, SNN1, TCB2, TOP2, RHO2, NST1, YPT53, APP1, YNL089C, YNL092W, YNL095C
4xUb	BTZ	15	7.85	-0.112128	132050	161700	201100	Independent	Not Starvation_Independent	NA	520	37	HST1, NUF2, NBA1, SDH5, THP1, DSC2, MDM20, BRX1, AVO1, REX4, IRA2, ATG19, ATG34, PHM7, ADH1, DUF1, MPD2, HAL9, MSH2, SPO21, YPQ1, TRM10, RFC4, HMI1, COQ3, WRS1, SDD3, PKH2, ATP19, MHF1, YOL075C, YOL079W, YOL085C, YOL099C, YOL085W-A, YOL083C-A, YOL097W-A
4xUb	LiAc	4	18.47	-0.178879	519400	561450	599050	Independent	Not Starvation_Independent	NA	272	44	ARO3, EHD3, KRS1, ENA5, ENA2, ENA1, RSM10, NRG1, HEM13, RPC11, BAP3, HEM12, VMS1, TPI1, DET1, DBF4, CDC34, PST1, EMC10, YOS9, TGL2, UBC5, MAK21, LCB2, AIM7, RPS13, RRG1, RTR2, OCA6, DOS2, DOA4, FMP16, PAA1, IPT1, SNF11, TPS2, PPH3, RAD55, YDR042C, YDR048C, YDR053W, YDR061W, YDR034C-A, YDR034W-B
4xUb	Low G	4	11.27	-0.144374	887950	933450	980850	Independent	Starvation_Independent	NA	157	51	TCP1, UPC2, AHA1, ADR1, RAD9, SPR28, MFB1, GTB1, CRF1, HTB1, HTA1, ADK1, SIR4, PCF11, IVY1, COX20, HEM1, RTN1, LYS4, PRP42, FMN1, MRPL7, SEC26, SNU56, BUD26, AMD2, PRP28, PEX5, MNN10, TRS23, VHS1, PAM1, BTT1, MET32, CHL4, RMD5, CTA1, RKM4, HSP78, YAP6, SWM1, EXG2, YDR215C, YDR220C, YDR222W, YDR230W, YDR239C, YDR248C, YDR249C, YDR250C, YDR246W-A
4xUb	Low G	8	20.05	-0.21493	140650	164000	188350	Independent	Starvation_Independent	NA	332	29	ARG4, DED81, RPS27B, MYO1, MAS2, THR1, VMA16, RPN1, DAP2, YHI9, SLT2, RRM3, ERC1, PIH1, NEL1, BRL1, PUT2, RRF1, MSC7, BCD1, VMA10, ECM12, YHR020W, YHR022C, YHR033W, YHR022C-A, YHR032C-A, YHR028W-A, YHR032W-A
4xUb	Low G	12	32.75	0.260933	645900	660200	686850	Independent	Starvation_Independent	NA	261	20	HAP1, GSY2, HSP60, LCB5, VPS63, YPT6, RED1, RPS28B, NEJ1, PDR8, BOP2, SEC22, DCS1, CMG1, YCS4, TMA7, YLR255C, YLR257W, YLR269C, YLR264C-A
4xUb	Low G	13	7.74	-0.11769	243450	282900	343350	Independent	Starvation_Independent	NA	361	60	YPT7, VRL1, GLO1, TRM12, GIS4, YAP1, ERG6, MRPL39, SPT5, RAD33, ERV25, UBX2, TRM9, CDC5, MIX17, AIM34, MVP1, TAF4, PLB2, PLB1, ADI1, ANY1, HXT2, CLU1, SEC59, BUD22, ERG5, SOK2, SPO20, PEX9, STB4, FMS1, MAC1, UBC7, MSS1, MRPL3, CSI1, PEX12, TAP42, FAR8, RSF1, EIS1, HOF1, ARP9, RCH1, IMP2, MIH1, MIN4, YML003W, YML009C-A, YML009W-B, YML012C-A, YMR007W, YMR027W, YMR031W-A, YMR013W-A, YMR030W-A, YMR00…
4xUb	Low G	14	29.35	-0.212039	444250	467500	487950	Independent	Starvation_Independent	NA	62	23	MLF3, IMP4, MKS1, APJ1, NIS1, TPM1, EOS1, SWS2, PMS1, SAL1, END3, MKT1, SNN1, TCB2, TOP2, RHO2, NST1, YPT53, APP1, RPS7B, YNL089C, YNL092W, YNL095C
4xUb	Low G	15	6.785	0.100792	457600	504400	555750	Independent	Starvation_Independent	NA	753	58	GYP1, NRT1, SGO1, CDC21, UFE1, SKI7, RTS2, BUD21, ATX2, DIA2, TGL5, WHI5, LPX1, OST3, TCB1, YVC1, VPS21, PTC5, TMA46, ECM3, CMR2, ARF3, RKI1, RPS7A, NUP1, KTR1, CRC1, RAS1, OST2, PIN2, VAM3, RGS2, LEU9, INP53, TFC7, CEX1, AZF1, DPI34, TRS33, RPO31, RPT5, RTC5, RIO1, GCY1, PFY1, LEO1, UBP2, YOR072W, YOR082C, YOR097C, YOR102W, YOR105W, YOR111W, YOR121C, YOR072W-B, YOR072W-A, YOR073W-A, YOR108C-A
4xUb	Low G	15	6.915	0.115885	146750	168600	190850	Independent	Starvation_Independent	NA	392	21	MDM20, BRX1, AVO1, REX4, IRA2, ATG19, ATG34, PHM7, ADH1, DUF1, MPD2, HAL9, MSH2, SPO21, ATP19, MHF1, YOL075C, YOL079W, YOL085C, YOL085W-A, YOL083C-A
4xUb	SC	7	11.31	0.134771	371500	408500	436750	Independent	Not Starvation_Independent	NA	246	42	AGA2, HOP2, MIG1, VIR1, PNC1, OCH1, HEM2, DST1, RNA15, RIM8, ALG13, RPT6, TIF4632, TYW3, MST27, PRM8, ERV14, OLE1, SDS23, GEP7, RAD6, PKP2, YBP2, DUO1, PYC1, PUS2, MRH4, ALG2, SGF73, NPY1, MNP1, RPB9, AFT1, DPC13, YGL034C, YGL039W, YGL041C, YGL042C, YGL052W, YGL069C, YGL041C-B, YGL063C-A
4xUb	SC	15	13.29	-0.160136	124750	150400	176300	Independent	Not Starvation_Independent	NA	470	27	IRA2, ATG19, ATG34, PHM7, ADH1, DUF1, MPD2, HAL9, MSH2, SPO21, YPQ1, TRM10, RFC4, HMI1, COQ3, WRS1, SDD3, PKH2, IZH4, TPT1, ITR2, MHF1, YOL085C, YOL099C, YOL085W-A, YOL083C-A, YOL097W-A
4xUb	YNB	5	9.745	0.0267883	112500	118300	129700	Independent	Starvation_Independent	NA	17	14	VAC8, EDC3, NPP2, GTT3, EAF5, MMS21, PXP1, URA3, GEA2, PMP2, TIM9, YEL014C, YEL020C-B, YEL018C-A
4xUb	YNB	7	12.96	0.129402	413700	469850	500200	Independent	Starvation_Independent	NA	376	53	ERG26, ERP6, CDH1, RPN14, COG7, PMC1, BRP1, PMA1, LEU1, MPO1, SCL1, ERG4, PDR1, PUF4, BIL2, KAP122, ATE1, JAC1, CKB1, GET1, ALK1, STT3, PIB2, PGD1, TRP5, CWH41, SCW11, CGR1, RPL30, RPL24A, AGA2, HOP2, MIG1, VIR1, PNC1, OCH1, HEM2, DST1, RNA15, RIM8, EFM5, SWC4, CUL3, DPC13, YGL024W, YGL034C, YGL039W, YGL041C, YGL042C, YGL041C-B, YGL007C-A, YGL006W-A, YGL014C-A
4xUb	YNB	9	6.615	0.112093	78750	125800	174200	Independent	Starvation_Independent	NA	428	47	DPH1, SHQ1, SLM1, MOB1, PFK26, SEC24, HPM1, COX5B, HOS4, SDP1, POR2, NUP159, HIS5, PRM5, RHO3, RPI1, QDR1, QDR2, POG1, SIM1, AYR1, KGD1, STH1, RRT14, MET18, TAO3, ASG1, FKH1, CSM2, RPL16A, FLX1, VHS2, OM45, TMA108, TPM2, REV7, AXL2, CCT2, SSL2, NDC80, YIL108W, YIL141W, YIL134C-A, YIL105W-A, YIL115W-A, YIL142C-A, YIL102C-A
4xUb	YNB	12	5.95	0.0962488	232250	296900	336950	Independent	Starvation_Independent	NA	588	54	PDC1, STU2, FRE8, RPS0B, MLO50, EMA19, FCF2, IES3, NRS1, OSW2, SPT8, ERG3, MNL2, SHM2, REX2, FRS1, RPL22A, BUD28, BMT6, PER33, SND2, SPC3, PET309, FYV7, MEF1, XYL2, RGR1, LAM6, RFU1, BUD20, RPL10, FMP25, BOS1, SIC1, EMP46, GAL2, SRL2, EMP70, RAX2, ARP6, SMC4, CSF1, GAA1, ALT1, XDJ1, GEP5, SUL2, NYV1, GIS3, IOC2, KIN2, HRT3, YLR046C, YLR076C
4xUb	YNB	12	8.16	-0.125771	642700	666700	698650	Independent	Starvation_Independent	NA	376	27	CQD2, NDL1, HAP1, GSY2, HSP60, LCB5, VPS63, YPT6, RED1, RPS28B, NEJ1, PDR8, BOP2, SEC22, DCS1, CMG1, YCS4, PIG1, MCM5, SMD2, DBP9, YSH1, TMA7, YLR255C, YLR257W, YLR269C, YLR264C-A
4xUb	YNB	13	9.23	0.117572	311450	346550	403450	Independent	Starvation_Independent	NA	262	49	PEX9, STB4, FMS1, MAC1, UBC7, MSS1, MRPL3, CSI1, PEX12, TAP42, FAR8, RSF1, EIS1, HOF1, ARP9, RCH1, IMP2, MIH1, MSN2, CCS1, SUB1, YET2, ARA2, ARG80, MCM1, IOC4, NUP116, CSM3, ERB1, FAR3, STB2, STV1, BUB2, AAC1, FET3, SEN15, SAM37, RNA14, ARG7, RIM9, AEP1, KAR5, SOV1, YMR027W, YMR031W-A, YMR052C-A, YMR057C, YMR046W-A, YMR030W-A
4xUb	YNB	14	9.865	-0.124766	427100	461800	493800	Independent	Starvation_Independent	NA	83	36	TOM7, LAT1, RNH201, MSK1, MLF3, IMP4, MKS1, APJ1, NIS1, TPM1, EOS1, SWS2, PMS1, SAL1, END3, MKT1, SNN1, TCB2, TOP2, RHO2, NST1, YPT53, APP1, RPS7B, PHO23, RAS2, OCA1, MIC27, AVT4, POL1, MET4, PLS1, YNL089C, YNL092W, YNL095C, YNL097W-A
4xUb	YNB	15	28.47	-0.232853	132550	151650	175150	Independent	Starvation_Independent	NA	400	22	IRA2, ATG19, ATG34, PHM7, ADH1, DUF1, MPD2, HAL9, MSH2, SPO21, YPQ1, TRM10, RFC4, HMI1, COQ3, WRS1, SDD3, MHF1, YOL085C, YOL085W-A, YOL083C-A, YOL097W-A
Asn	4NQO	4	11.56	-0.142051	420650	497850	571100	Dependent	Not Starvation_Dependent	NA	395	84	RMD1, NHP10, MCD1, ATP16, MED2, PTC1, RPT2, APC11, GRX6, SLX5, NOP1, TSC13, CDC7, ERP3, OSH2, NTH1, YRB1, RCR2, RAD57, MAF1, SOK1, TRP1, GAL3, SNQ2, RPL4B, PSF1, RAD61, DAD1, KCS1, GCV1, DAS2, FAL1, ATG31, SES1, FYV1, RPS11A, NSI1, VPS54, REG1, RAD28, MIX14, PST2, MRH1, LYS14, ARO3, EHD3, KRS1, ENA5, ENA2, ENA1, RSM10, NRG1, HEM13, RPC11, BAP3, HEM12, VMS1, TPI1, DET1, DBF4, CDC34, PST1, EMC10, Y…
Asn	4NQO	7	35.14	0.231635	450100	467800	505150	Dependent	Not Starvation_Dependent	NA	297	32	ERG26, ERP6, CDH1, RPN14, COG7, PMC1, BRP1, PMA1, LEU1, MPO1, SCL1, ERG4, PDR1, PUF4, BIL2, KAP122, ATE1, JAC1, CKB1, GET1, ALK1, STT3, PIB2, EFM5, SWC4, CUL3, PEX31, TFG2, YGL024W, YGL007C-A, YGL006W-A, YGL014C-A
Asn	4NQO	10	50.255	0.310276	525400	538500	550000	Dependent	Not Starvation_Dependent	NA	158	13	CYC1, UTR1, ISY1, OSM1, RAD7, BFA1, KCH1, HIT1, CDC8, APS2, PTK2, CBF1, YJR056C
Asn	4NQO	11	26.775	-0.226218	256550	275600	296650	Dependent	Not Starvation_Dependent	NA	181	28	LHS1, MUD2, AAN1, PSY1, PSG1, DHR2, SMY1, VMA5, TEF4, RRP14, HOT13, MDH1, SRX1, CYT2, CAB3, MIF2, CUE2, BUD2, MBR1, YJU3, YJU2, CWP1, MTC2, CWP2, YKL083W, YKL091C, YKL097C, YKL096C-B
Asn	4NQO	12	27.495	-0.218543	644400	675750	700150	Dependent	Not Starvation_Dependent	NA	378	27	NDL1, HAP1, GSY2, HSP60, LCB5, VPS63, YPT6, RED1, RPS28B, NEJ1, PDR8, BOP2, SEC22, DCS1, CMG1, YCS4, PIG1, MCM5, SMD2, DBP9, YSH1, TMA7, YLR255C, YLR257W, YLR269C, YLR278C, YLR264C-A
Asn	4NQO	13	20.6	0.192219	288250	320950	354850	Dependent	Not Starvation_Dependent	NA	121	37	HXT2, CLU1, SEC59, BUD22, ERG5, SOK2, SPO20, PEX9, STB4, FMS1, MAC1, UBC7, MSS1, MRPL3, CSI1, PEX12, TAP42, FAR8, RSF1, EIS1, HOF1, ARP9, RCH1, IMP2, MIH1, MSN2, CCS1, SUB1, YET2, ARA2, ARG80, MCM1, YMR027W, YMR031W-A, YMR013W-A, YMR030W-A, YMR013C-A
Asn	4NQO	14	14.75	0.157712	456150	483000	518350	Dependent	Not Starvation_Dependent	NA	141	37	POR1, OCA2, ARP5, NOP2, GCD10, MTQ1, YDJ1, AQR1, SUN4, RPL9B, FKH2, RPL16B, TOM7, LAT1, RNH201, MSK1, MLF3, IMP4, MKS1, APJ1, NIS1, TPM1, EOS1, SWS2, PMS1, SAL1, END3, MKT1, SNN1, TCB2, TOP2, RHO2, YNL057W, YNL058C, YNL089C, YNL067W-A, YNL067W-B
Asn	4NQO	15	16.295	0.154382	605900	627400	648450	Dependent	Not Starvation_Dependent	NA	230	25	PNO1, MDM32, SPP2, SMP3, MRPL23, RPB2, ATG40, PDR5, SLP1, ISN1, NFI1, PUP1, PET123, SME1, MTR10, PNS1, YRR1, DDP1, GET4, SEY1, SWT1, YOR146W, YOR161C-C, YOR161W-A, YOR161W-B
Asn	4NQO	15	41.105	-0.287529	149250	162700	177400	Dependent	Not Starvation_Dependent	NA	296	13	IRA2, ATG19, ATG34, PHM7, ADH1, DUF1, MPD2, HAL9, MSH2, MHF1, YOL085C, YOL085W-A, YOL083C-A
Asn	4NQO	16	5.135	0.102111	27350	121750	193800	Dependent	Not Starvation_Dependent	NA	443	90	MF(ALPHA)1, POS5, GUP2, NAB3, MIY2, PRM3, RSA1, DDC1, APL5, OXR1, RPL7B, CSM4, YIG1, AFT2, TPK2, HRR25, PGC1, TYW1, RKM1, IPL1, SRP72, NIP7, PUS1, LEA1, THI6, CBP3, BMS1, SAR1, PCL8, RPL1A, FLC1, FMP40, GRE1, MMT2, NEW1, ALG5, CET1, USV1, FAS2, SSO1, NSL1, VMA11, RVB2, ENV7, SUI3, YAR1, HSP82, CIN2, IQG1, SRP68, HUT1, RBD2, GAL4, GYP5, ATG41, YAH1, VIK1, HFI1, BBP1, CLN2, THI21, APM1, CUB1, FUM1,…
Asn	AZC	7	13.085	0.14133	398950	440950	472250	Dependent	Not Starvation_Dependent	NA	304	45	PDR1, PUF4, BIL2, KAP122, ATE1, JAC1, CKB1, GET1, ALK1, STT3, PIB2, PGD1, TRP5, CWH41, SCW11, CGR1, RPL30, RPL24A, AGA2, HOP2, MIG1, VIR1, PNC1, OCH1, HEM2, DST1, RNA15, RIM8, ALG13, RPT6, TIF4632, TYW3, MST27, PRM8, ERV14, OLE1, DPC13, YGL024W, YGL034C, YGL039W, YGL041C, YGL042C, YGL052W, YGL041C-B, YGL014C-A
Asn	AZC	7	8.78	0.113536	777450	855650	921550	Dependent	Not Starvation_Dependent	NA	763	77	SKN1, THI4, ENP2, ECL1, NAT2, RPL24B, GPC1, CCM1, RSR1, GTO1, CYS4, PTI1, CHO2, MTR3, NSR1, RTS3, TIF4631, GTR2, MRPS35, TRS65, CLC1, PEX35, PUS6, PSD2, MSM1, YIP1, RBG2, CBP4, ERG1, ATF2, PBP1, OKP1, RNR4, TIM13, QCR9, UBR1, TYS1, TFG1, HGH1, BUB1, CRH1, HIP1, TDH3, PDX1, XKS1, SKI6, FYV8, SNG1, YPP1, PMT6, ELP2, PCT1, YCH1, ADE3, TDA10, MVB12, CIR1, SER2, TRX2, ZPR1, SLI1, RTA1, RPS0A, LSO2, YG…
Asn	AZC	10	14.465	0.17075	509900	544700	567000	Dependent	Not Starvation_Dependent	NA	285	27	GEF1, URB2, NUP85, POL32, VPS55, SSC1, TAH11, ANB1, CYC1, UTR1, ISY1, OSM1, RAD7, BFA1, KCH1, HIT1, CDC8, APS2, PTK2, CBF1, MNN14, NTA1, RPA12, CCT5, ARP3, TOR1, YJR056C
Asn	AZC	11	11.45	-0.12548	197750	221750	255550	Dependent	Not Starvation_Dependent	NA	440	33	YPF1, HSL1, APE1, GFA1, SEG2, AAT1, SLD2, HAP4, KTI12, ABF1, RAD27, APN1, PRR1, SBA1, VPH2, OAC1, DGR2, SRP21, SSH4, RRN3, YPK1, PGM1, PMU1, MYO3, YKL102C, YKL107W, YKL111C, YKL115C, YKL118W, YKL123W, YKL106C-A, YKL100W-A, YKL104W-A
Asn	AZC	13	45.415	-0.266811	42950	60500	78650	Dependent	Not Starvation_Dependent	NA	198	21	VPS9, TAF13, ARG81, TSL1, CUE4, CAC2, NUP188, MDM1, SEC65, URA5, PML39, ZDS2, COQ5, BUL2, CTK3, DAT1, TAF8, YML099W-A, YML101C-A, YML108W, YML100W-A
Asn	AZC	14	39.645	-0.250901	448100	466950	484550	Dependent	Not Starvation_Dependent	NA	50	19	MKS1, APJ1, NIS1, TPM1, EOS1, SWS2, PMS1, SAL1, END3, MKT1, SNN1, TCB2, TOP2, RHO2, NST1, YPT53, APP1, YNL089C, YNL092W
Asn	BTZ	4	6.11	-0.0968743	539000	597850	635650	Dependent	Not Starvation_Dependent	NA	311	54	RSM10, NRG1, HEM13, RPC11, BAP3, HEM12, VMS1, TPI1, DET1, DBF4, CDC34, PST1, EMC10, YOS9, TGL2, UBC5, MAK21, LCB2, AIM7, RPS13, RRG1, RTR2, OCA6, DOS2, DOA4, FMP16, PAA1, IPT1, SNF11, TPS2, PPH3, RAD55, SED1, SHU2, PET100, VPS41, PDC2, STN1, RRP8, TVP23, AFR1, SSS1, RRP1, SLU7, VTC5, ILT1, RLI1, UBC13, DNF2, TFB5, YDR042C, YDR048C, YDR053W, YDR061W
Asn	BTZ	7	24.765	0.213573	449400	476750	507500	Dependent	Not Starvation_Dependent	NA	317	35	ERG26, ERP6, CDH1, RPN14, COG7, PMC1, BRP1, PMA1, LEU1, MPO1, SCL1, ERG4, PDR1, PUF4, BIL2, KAP122, ATE1, JAC1, CKB1, GET1, ALK1, STT3, PIB2, PGD1, EFM5, SWC4, CUL3, PEX31, TFG2, PRP18, ECT1, YGL024W, YGL007C-A, YGL006W-A, YGL014C-A
Asn	BTZ	10	65.36	0.362904	530350	548650	559600	Dependent	Not Starvation_Dependent	NA	166	16	OSM1, RAD7, BFA1, KCH1, HIT1, CDC8, APS2, PTK2, CBF1, MNN14, NTA1, RPA12, CCT5, ARP3, TOR1, YJR056C
Asn	BTZ	12	5.465	0.121332	908700	955000	993350	Dependent	Not Starvation_Dependent	NA	317	39	CST9, COX8, VPS33, AFG2, SKI2, BDF1, DUS3, SFP1, SEI1, DUS4, RPL31B, BLS1, UTP21, VIP1, CTR3, BER1, INA1, PUN1, VPS36, CDC73, URA4, RPN13, DCK1, ATG17, SPP382, TUS1, TDA5, MAG2, CRN1, YLR400W, YLR402W, YLR407W, YLR415C, YLR416C, YLR419W, YLR428C, YLR412C-A, YLR399W-A, YLR406C-A
Asn	BTZ	13	13.14	0.13489	253350	277700	349250	Dependent	Not Starvation_Dependent	NA	299	52	YPT7, VRL1, GLO1, TRM12, GIS4, YAP1, CDC5, MIX17, AIM34, MVP1, TAF4, PLB2, PLB1, ADI1, ANY1, HXT2, CLU1, SEC59, BUD22, ERG5, SOK2, SPO20, PEX9, STB4, FMS1, MAC1, UBC7, MSS1, MRPL3, CSI1, PEX12, TAP42, FAR8, RSF1, EIS1, HOF1, ARP9, RCH1, IMP2, MIH1, MSN2, CCS1, SUB1, YML003W, YMR007W, YMR027W, YMR031W-A, YMR013W-A, YMR030W-A, YMR001C-A, YMR013C-A, YMR008C-A
Asn	BTZ	14	7.61	0.106804	463350	511500	605150	Dependent	Not Starvation_Dependent	NA	702	75	PUB1, ARK1, HDA1, RCM1, FAP1, EFM6, SSN8, SAM50, CRZ1, KTR5, HHF2, HHT2, SIW14, NCE103, IDH1, GPI15, BDP1, COG6, BOP3, YIP3, LAP2, SLM2, ALG11, SFB2, COG5, COX5A, MSG5, VAC7, POR1, OCA2, ARP5, NOP2, GCD10, MTQ1, YDJ1, AQR1, SUN4, RPL9B, FKH2, RPL16B, TOM7, LAT1, RNH201, MSK1, MLF3, IMP4, MKS1, APJ1, NIS1, TPM1, EOS1, SWS2, PMS1, SAL1, END3, MKT1, SNN1, TCB2, KSH1, YNL017C, YNL018C, YNL019C, YNL02…
Asn	BTZ	15	63.065	-0.36499	154250	164800	176800	Dependent	Not Starvation_Dependent	NA	251	11	IRA2, ATG19, ATG34, PHM7, ADH1, DUF1, MPD2, MHF1, YOL085C, YOL085W-A, YOL083C-A
Asn	BTZ	16	6.215	-0.0949133	439700	471950	534200	Dependent	Not Starvation_Dependent	NA	498	50	TAF3, RRP12, MRPS16, CIP1, HST2, SWI1, IRC15, CTF19, VTC3, ULP1, ECM23, RAD1, MET12, RMI1, SKS1, SMA1, ERG10, SUV3, TRM44, PHO85, SVL3, SRL4, PMA2, EGD1, MET31, ISM1, MRX11, SSN3, NOP4, VPS16, ELC1, SGF11, CAM1, DIG1, MNN9, ARL3, OAZ1, KTR6, LEE1, LGE1, LCL1, SUR1, PDR12, GRX5, YPL025C, YPL034W, YPL035C, YPL039W, YPL044C, YPL038W-A
Asn	LiAc	4	22.89	-0.19651	463750	493900	533050	Dependent	Not Starvation_Dependent	NA	124	34	GAL3, SNQ2, RPL4B, PSF1, RAD61, DAD1, KCS1, GCV1, DAS2, FAL1, ATG31, SES1, FYV1, RPS11A, NSI1, VPS54, REG1, RAD28, MIX14, PST2, MRH1, LYS14, ARO3, EHD3, KRS1, ENA5, ENA2, HED1, YDR010C, YDR015C, YDR018C, YDR029W, YDR034C-A, YDR034W-B
Asn	LiAc	5	7.995	0.134113	149100	189500	246600	Dependent	Not Starvation_Dependent	NA	411	58	IRC22, WBP1, MNN1, NOP16, PMI40, FMP52, YND1, NUG1, PAC2, SEC3, NTF2, TIR1, PRE1, PRP22, HEM14, FAA2, BIM1, AFG3, SPC25, ISC1, GPA2, RPN3, SRB4, PRO3, YAT2, GCD11, CHO1, GAL83, MIG3, SMB1, CHZ1, YPT31, FIR1, ZRG8, EDC2, ARB1, PHM8, KRE29, HVG1, GLN3, YEN1, MXR1, SAH1, ERG28, ACA1, SPO73, SAP1, MEI4, SBH2, TMA20, BUD25, FMP49, YER010C, YER034W, YER039C-A, YER023C-A, YER006C-A, YER046W-A
Asn	LiAc	7	11.01	0.141991	397800	424150	479950	Dependent	Not Starvation_Dependent	NA	336	50	PMA1, LEU1, MPO1, SCL1, ERG4, PDR1, PUF4, BIL2, KAP122, ATE1, JAC1, CKB1, GET1, ALK1, STT3, PIB2, PGD1, TRP5, CWH41, SCW11, CGR1, RPL30, RPL24A, AGA2, HOP2, MIG1, VIR1, PNC1, OCH1, HEM2, DST1, RNA15, RIM8, ALG13, RPT6, TIF4632, TYW3, MST27, PRM8, ERV14, OLE1, DPC13, YGL024W, YGL034C, YGL039W, YGL041C, YGL042C, YGL052W, YGL041C-B, YGL014C-A
Asn	LiAc	7	20.925	-0.201748	843700	865700	896500	Dependent	Not Starvation_Dependent	NA	376	27	RBG2, CBP4, ERG1, ATF2, PBP1, OKP1, RNR4, TIM13, QCR9, UBR1, TYS1, TFG1, HGH1, BUB1, CRH1, HIP1, TDH3, PDX1, XKS1, SKI6, FYV8, SNG1, YPP1, YGR176W, YGR182C, YGR190C, YGR174W-A
Asn	LiAc	10	5.355	0.0891844	51600	98450	142950	Dependent	Not Starvation_Dependent	NA	701	60	SMT1, RPA34, DAS1, SNA3, INO1, VPS35, FBP26, SSY5, FAR1, CIS3, HSP150, PIR5, FMP33, JJJ2, TPK1, HAL5, QCR8, ERG20, SET2, ASG7, TOH1, CPS1, RFA3, KRE9, SWI3, RPL17B, ATG27, PFD1, ATP12, RBH1, MNN11, GON7, ATG36, MNN5, SWE1, BUD19, RPL39, RPS22A, RPS14B, SOP4, CDC6, ELO1, UBP12, PHO90, MBB1, ACO2, ECM25, PRP21, RCY1, YJL150W, YJL152W, YJL163C, YJL169W, YJL175W, YJL182C, YJL193W, YJL195C, YJL202C, Y…
Asn	LiAc	10	60.525	0.346839	521050	535800	547100	Dependent	Not Starvation_Dependent	NA	169	15	SSC1, TAH11, ANB1, CYC1, UTR1, ISY1, OSM1, RAD7, BFA1, KCH1, HIT1, CDC8, APS2, PTK2, YJR056C
Asn	LiAc	12	8.7	-0.123685	613100	647800	696600	Dependent	Not Starvation_Dependent	NA	513	42	THI7, FAR10, LIP2, VPS34, CSC1, ARV1, GPN3, MAP1, CDD1, ERF2, IRC20, RCK2, YEF3, SSP120, SYM1, CQD2, NDL1, HAP1, GSY2, HSP60, LCB5, VPS63, YPT6, RED1, RPS28B, NEJ1, PDR8, BOP2, SEC22, DCS1, CMG1, YCS4, PIG1, MCM5, SMD2, DBP9, TMA7, YLR252W, YLR255C, YLR257W, YLR269C, YLR264C-A
Asn	LiAc	13	17.665	0.190934	260250	288550	323400	Dependent	Not Starvation_Dependent	NA	247	34	YPT7, VRL1, GLO1, TRM12, CDC5, MIX17, AIM34, MVP1, TAF4, PLB2, PLB1, ADI1, ANY1, HXT2, CLU1, SEC59, BUD22, ERG5, SOK2, SPO20, PEX9, STB4, FMS1, MAC1, UBC7, MSS1, MRPL3, CSI1, YML003W, YMR007W, YMR013W-A, YMR001C-A, YMR013C-A, YMR008C-A
Asn	LiAc	14	9.245	0.117535	451000	491850	578750	Dependent	Not Starvation_Dependent	NA	483	67	KTR5, HHF2, HHT2, SIW14, NCE103, IDH1, GPI15, BDP1, COG6, BOP3, YIP3, LAP2, SLM2, ALG11, SFB2, COG5, COX5A, MSG5, VAC7, POR1, OCA2, ARP5, NOP2, GCD10, MTQ1, YDJ1, AQR1, SUN4, RPL9B, FKH2, RPL16B, TOM7, LAT1, RNH201, MSK1, MLF3, IMP4, MKS1, APJ1, NIS1, TPM1, EOS1, SWS2, PMS1, SAL1, END3, MKT1, SNN1, TCB2, TOP2, RHO2, NST1, YNL028W, YNL033W, YNL034W, YNL035C, YNL040W, YNL043C, YNL046W, YNL050C, YNL…
Asn	LiAc	15	32.22	-0.260145	147250	161050	180600	Dependent	Not Starvation_Dependent	NA	347	14	REX4, IRA2, ATG19, ATG34, PHM7, ADH1, DUF1, MPD2, HAL9, MSH2, MHF1, YOL085C, YOL085W-A, YOL083C-A
Asn	LiAc	15	6.9	-0.117793	387600	427300	471100	Dependent	Not Starvation_Dependent	NA	612	51	DFG16, HMS1, EXO1, AKR2, SHE4, PEP12, CYC2, HIR2, CKB2, GLO4, CUE5, WHI2, IRC23, TOM6, DBP5, STD1, RAT1, RSB1, ETT1, TMC1, VHS3, NOB1, SGT1, ASE1, LPL1, SLD7, CKA2, RPL3, YNG1, CYT1, MSA1, ALG8, VAM10, VPS5, GYP1, NRT1, SGO1, CDC21, UFE1, SKI7, YOR041C, YOR050C, YOR053W, YOR055W, YOR062C, YOR072W, YOR072W-B, YOR072W-A, YOR073W-A, YOR032W-A, YOR034C-A
Asn	Low G	4	10.47	-0.139198	29500	89600	121250	Dependent	Starvation_Dependent	NA	493	49	UFD2, RPL35A, ARF1, NUS1, SNF3, SEC31, ASF2, GGC1, MGT1, TRM8, MRPL11, ACK1, RTN2, HEM3, YCX1, GLE1, NHP2, CWC2, UGA4, SHR3, NOP6, PRR2, GDH2, RRI1, TIM22, DTD1, CDC13, FMP45, HBT1, WHI4, SHS1, GCS1, HO, SSB1, PTP1, BRE4, OST4, MFG1, GYP7, YPD1, PHO13, AIM6, GUD1, YDL196W, YDL199C, YDL211C, YDL218W, YDL221W, YDL228C
Asn	Low G	5	18.23	0.160372	325500	359850	406000	Dependent	Starvation_Dependent	NA	176	50	UTP7, GET2, ILV1, AIM10, DOT6, PTC2, TRP2, MET6, IES5, TSC11, PUP3, RAD51, SHC1, UBP9, PRS2, UBC6, AST2, RPS8B, SSA4, RTT105, NUP157, MAM1, GLE2, KAP123, SWI4, LSM4, TMN3, BOI2, SPR6, SLX8, RPL23B, SHO1, AVT6, SCS2, GLO3, YCK3, SBH1, AIM11, YER084W, YER085C, YER097W, YER121W, YER119C-A, YER091C-A, YER088W-B, YER084W-A, YER087C-A, YER088C-A, YER107W-A, YER090C-A
Asn	Low G	5	19.495	0.183502	174500	203650	226350	Dependent	Starvation_Dependent	NA	258	30	TIR1, PRE1, PRP22, HEM14, FAA2, BIM1, AFG3, SPC25, ISC1, GPA2, RPN3, SRB4, PRO3, YAT2, GCD11, CHO1, GAL83, MIG3, SMB1, CHZ1, YPT31, FIR1, ZRG8, EDC2, ARB1, PHM8, SBH2, BUD25, YER034W, YER023C-A
Asn	Low G	7	9.655	-0.138596	151600	191250	221300	Dependent	Starvation_Dependent	NA	372	37	INO80, NUT1, PEX14, LYS5, CDC43, AMS1, ARI1, RCK1, AIM14, YIP5, SUT1, RAD54, YRB30, CUP2, PMR1, HUR1, SUA5, SPO74, ROK1, NUP49, XRN1, BUD13, SAE2, MPT5, TOS3, ATG1, GTS1, MND1, STR3, TPN1, YGL152C, YGL159W, YGL165C, YGL176C, YGL177W, YGL182C, YGL185C
Asn	Low G	7	33.64	-0.234979	868350	886950	920750	Dependent	Starvation_Dependent	NA	370	30	TFG1, HGH1, BUB1, CRH1, HIP1, TDH3, PDX1, XKS1, SKI6, FYV8, SNG1, YPP1, PMT6, ELP2, PCT1, YCH1, ADE3, TDA10, MVB12, CIR1, SER2, TRX2, ZPR1, SLI1, RTA1, RPS0A, YGR190C, YGR201C, YGR210C, YGR204C-A
Asn	Low G	8	12.52	0.153742	143700	162350	214800	Dependent	Starvation_Dependent	NA	408	48	RPS27B, MYO1, MAS2, THR1, VMA16, RPN1, DAP2, YHI9, SLT2, RRM3, ERC1, PIH1, NEL1, BRL1, PUT2, RRF1, MSC7, BCD1, SRB2, NCP1, DOG2, DOG1, DDE1, INM1, AAP1, YHK8, FSH1, SMF2, COX6, CIC1, CUP1-1, CUP1-2, VMA10, ECM12, YHR020W, YHR022C, YHR033W, YHR054C, YHR049C-A, YHR022C-A, YHR032C-A, YHR052W-A, YHR054W-A, YHR028W-A, YHR032W-A, YHR050W-A, YHR052C-B, YHR054C-B
Asn	Low G	8	5.005	0.0887304	379300	466900	535300	Dependent	Starvation_Dependent	NA	605	81	RPL42B, CHS7, RPC10, DSE2, DCD1, CRP1, MRPL6, IMP3, SKG6, PEX28, MTC6, SPO12, SPO16, RTT107, LAM1, LIN1, REC104, KEL1, TDA11, PEX18, YAP1801, MPC2, SOL3, DNA2, PRP8, CDC23, THP2, MTG2, DBP8, NMD3, ATG7, SPC97, ENO2, CTR2, FMO1, ROF1, STB5, OYE2, SVP26, RGD3, GND1, SSP1, PFS1, KOG1, IKI1, GPI16, PTH1, ERG9, CTF8, LNP1, EGD2, MDM31, NVJ1, UTP9, RIX1, AIM18, AIM46, RPN10, PPX1, SMN1, RPS4B, MNL1, SC…
Asn	Low G	10	207.775	0.653825	524000	529900	538650	Dependent	Starvation_Dependent	NA	65	8	ANB1, CYC1, UTR1, ISY1, OSM1, RAD7, BFA1, KCH1
Asn	Low G	11	40.145	0.27827	208000	222500	242750	Dependent	Starvation_Dependent	NA	300	22	SEG2, AAT1, SLD2, HAP4, KTI12, ABF1, RAD27, APN1, PRR1, SBA1, VPH2, OAC1, DGR2, SRP21, SSH4, RRN3, YKL107W, YKL111C, YKL115C, YKL118W, YKL123W, YKL106C-A
Asn	Low G	12	9.115	0.108863	387400	436900	484600	Dependent	Starvation_Dependent	NA	82	53	YPS1, YPS3, APC2, DCN1, DIP2, ZRT2, ACE2, USB1, CKI1, PDC5, SLX4, TIS11, RKM5, NHA1, SLS1, RRN5, PUT1, DPH6, ACF2, RMP1, SPE4, SMD3, PEP3, GID11, STM1, PCD1, ACS2, RNH203, ASP3-1, ASP3-2, ASP3-3, TAR1, YLR122C, YLR123C, YLR124W, YLR125W, YLR126C, YLR140W, YLR152C, YLR156W, YLR149C-A, YLR154C-G, YLR154C-H, YLR154W-B, YLR156C-A, YLR157C-C, YLR120W-A, YLR154W-A, YLR154W-E, YLR157W-D, YLR157W-E, YLR1…
Asn	Low G	12	13.89	0.157173	97000	122000	148200	Dependent	Starvation_Dependent	NA	239	25	DNM1, RTT109, SFI1, ORC3, SPO75, MMM1, LMO1, DRS1, COX17, PSR1, SOF1, YEH1, PUF3, EMC6, BPT1, DPS1, KNS1, SPA2, HIF1, POM33, SSA2, COX19, YLL020C, YLL006W-A, YLL019W-A
Asn	Low G	12	15.745	0.159328	679550	712950	748250	Dependent	Starvation_Dependent	NA	508	47	BOP2, SEC22, DCS1, CMG1, YCS4, PIG1, MCM5, SMD2, DBP9, YSH1, RSO55, PUT7, ECI1, NNT1, CTS1, RPS30A, MEC3, GUF1, COQ11, GCD7, SEC72, GSP1, ATP14, YHC1, ECM38, EXG1, HRI1, MET17, ACO1, STT4, UBC12, CDA1, CDA2, DPA10, YLR269C, YLR278C, YLR279W, YLR280C, YLR282C, YLR287C, YLR294C, YLR296W, YLR297W, YLR302C, YLR285C-A, YLR286W-A, YLR299C-A
Asn	Low G	13	10.86	-0.14607	404700	426100	480800	Dependent	Starvation_Dependent	NA	222	43	UBX4, AVO2, NAT4, MOT3, TVP18, ABF2, IRC21, SDD2, RCO1, PDS5, VPS20, CTF18, SEC14, NAM7, ISF1, ADH3, SEG1, PDL32, VBA1, YTA12, NPL6, AIP1, UTP15, CTF13, SNO1, SNZ1, MTG1, ATP25, MUB1, SRT1, LAF1, YPK2, PGM2, YKU80, YMR075C-A, YMR082C, YMR084W, YMR085W, YMR086C-A, YMR090W, YMR099C, YMR103C, YMR105W-A
Asn	Low G	13	13.345	-0.157571	856750	884900	922700	Dependent	Starvation_Dependent	NA	269	40	HER2, JNM1, LCB1, PRC1, LIP1, DYN3, ADE4, ATM1, YME2, ADH2, UBP15, SCW10, FKS3, GAS1, PSE1, NIP1, UPA2, GLC8, ELP6, TGL3, PRE5, DIA1, ADH6, FET4, SNO4, ERR3, PAU19, YMR294W-A, YMR295C, YMR304C-A, YMR306C-A, YMR315W, YMR316C-A, YMR316C-B, YMR317W, YMR320W, YMR321C, YMR324C, YMR307C-A, YMR315W-A
Asn	Low G	13	16.05	0.201471	235850	259450	282250	Dependent	Starvation_Dependent	NA	278	31	YPT7, VRL1, GLO1, TRM12, GIS4, YAP1, ERG6, MRPL39, SPT5, RAD33, ERV25, UBX2, TRM9, TAF11, PPZ1, PSP2, CDC5, MIX17, AIM34, MVP1, TAF4, PLB2, PLB1, MIN4, YML003W, YML009C-A, YML009W-B, YML012C-A, YML018C, YMR007W, YMR001C-A
Asn	Low G	14	135.36	-0.508542	458600	465950	474350	Dependent	Starvation_Dependent	NA	32	7	PMS1, SAL1, END3, MKT1, SNN1, TCB2, TOP2
Asn	Low G	15	66.255	-0.33829	392600	417600	430500	Dependent	Starvation_Dependent	NA	287	25	EXO1, AKR2, SHE4, PEP12, CYC2, HIR2, CKB2, GLO4, CUE5, WHI2, IRC23, TOM6, DBP5, STD1, RAT1, RSB1, ETT1, TMC1, VHS3, NOB1, YOR041C, YOR050C, YOR053W, YOR055W, YOR034C-A
Asn	Low G	16	6.075	-0.0861959	552150	598650	645900	Dependent	Starvation_Dependent	NA	145	42	HAT1, SNF8, ULA1, CIT3, PDH1, AIM45, HAL1, ICL2, REC8, HAA1, SUT2, RPA135, MRX21, CMR3, TIF6, DSS4, RLF2, MCM4, ATP20, AGC1, SDD4, EAF3, YME1, CCL1, ATH1, YOP1, APL4, CSR2, NTO1, SRO7, HTS1, ARP7, GLN1, VMA13, MIN8, YPR003C, YPR012W, YPR014C, YPR015C, YPR027C, YPR002C-A, YPR016W-A
Asn	Low G	16	8.57	0.129944	262850	292850	333800	Dependent	Starvation_Dependent	NA	125	42	BEM3, HOS3, IDI1, MRP51, DBP1, VPS30, MEI5, TFB2, RNY1, SPC29, KAP120, NAN1, HHO1, TBF1, TAF14, SPO19, RPL5, COX11, RDS2, ODC1, ISU1, GIP3, SPP1, UME1, MKK2, FRK1, RPL33A, POC4, KES1, NOP53, PXA1, PPT2, ATG5, PRP46, RRD2, RAD53, YPL136W, YPL142C, YPL150W, YPL135C-A, YPL152W-A, YPL119C-A
Asn	Low N	2	7.91	0.125572	96550	141150	178550	Dependent	Starvation_Dependent	NA	440	49	PIM1, MCM2, NCL1, RRN10, LSM2, RPL19B, PET9, SHE1, HEK2, RIB1, STU1, POL12, APL3, MRPL16, URA7, ERD2, PRE7, FUI1, ECM13, COR1, PSY4, EDE1, RRT1, MOH1, SEC17, PIN4, SAS3, TOD6, PTC3, PTH2, SHP1, IAI11, YEL1, SKT5, KIP1, PRX1, SEF1, CMC2, MIN6, YBL028C, YBL029W, YBL036C, YBL044W, YBL053W, YBL055C, YBL062W, YBL065W, YBL029C-A, YBL039C-A
Asn	Low N	4	4.76	-0.0936452	398300	478800	558050	Dependent	Starvation_Dependent	NA	387	88	RMD1, NHP10, MCD1, ATP16, MED2, PTC1, RPT2, APC11, GRX6, SLX5, NOP1, TSC13, CDC7, ERP3, OSH2, RPN4, GPM2, GPD1, DIA3, RTK1, MRX9, MPS1, ARP2, PRP9, NTH1, YRB1, RCR2, RAD57, MAF1, SOK1, TRP1, GAL3, SNQ2, RPL4B, PSF1, RAD61, DAD1, KCS1, GCV1, DAS2, FAL1, ATG31, SES1, FYV1, RPS11A, NSI1, VPS54, REG1, RAD28, MIX14, PST2, MRH1, LYS14, ARO3, EHD3, KRS1, ENA5, ENA2, ENA1, RSM10, NRG1, HEM13, RPC11, BAP3…
Asn	Low N	5	11.805	0.159396	155400	183150	212750	Dependent	Starvation_Dependent	NA	242	34	MNN1, NOP16, PMI40, FMP52, YND1, NUG1, PAC2, SEC3, NTF2, TIR1, PRE1, PRP22, HEM14, FAA2, BIM1, AFG3, SPC25, ISC1, GPA2, RPN3, SRB4, PRO3, YAT2, GCD11, CHO1, GAL83, MIG3, SMB1, SBH2, TMA20, BUD25, YER010C, YER023C-A, YER006C-A
Asn	Low N	7	13.71	0.15431	397700	426850	464150	Dependent	Starvation_Dependent	NA	260	41	KAP122, ATE1, JAC1, CKB1, GET1, ALK1, STT3, PIB2, PGD1, TRP5, CWH41, SCW11, CGR1, RPL30, RPL24A, AGA2, HOP2, MIG1, VIR1, PNC1, OCH1, HEM2, DST1, RNA15, RIM8, ALG13, RPT6, TIF4632, TYW3, MST27, PRM8, ERV14, OLE1, DPC13, YGL024W, YGL034C, YGL039W, YGL041C, YGL042C, YGL052W, YGL041C-B
Asn	Low N	8	5.7	0.0978227	119800	188300	255100	Dependent	Starvation_Dependent	NA	607	92	ERG11, SOD2, TDA3, RPL27A, DIA4, VPS29, ARD1, SPO13, MIP6, YSC84, YSC83, ARG4, DED81, RPS27B, MYO1, MAS2, THR1, VMA16, RPN1, DAP2, YHI9, SLT2, RRM3, ERC1, PIH1, NEL1, BRL1, PUT2, RRF1, MSC7, BCD1, SRB2, NCP1, DOG2, DOG1, DDE1, INM1, AAP1, YHK8, FSH1, SMF2, COX6, CIC1, CUP1-1, CUP1-2, RSC30, CPR2, MED6, FYV4, VMA22, GIC1, RPP1, PAN5, SSZ1, RRP3, SSF1, HTD2, DYS1, RRP4, TRM5, PCL5, ERG7, OSH3, QNS1…
Asn	Low N	9	5.915	-0.109495	130400	163850	230300	Dependent	Starvation_Dependent	NA	433	56	MAM33, PCI8, HOP1, SPO22, SER33, RPN2, SEC28, RCI37, THS1, AIR1, CAB2, SDS3, KTR7, AIM19, AVT7, ICE2, UTP25, RSM25, LYS12, PRK1, BMT5, FYV10, FMC1, SGA1, XBP1, DPH1, SHQ1, SLM1, MOB1, PFK26, SEC24, HPM1, COX5B, HOS4, SDP1, POR2, NUP159, HIS5, PRM5, RHO3, RPI1, QDR1, QDR2, POG1, YIL082W, YIL086C, YIL089W, YIL092W, YIL100W, YIL102C, YIL108W, YIL105W-A, YIL071W-A, YIL100C-A, YIL115W-A, YIL102C-A
Asn	Low N	10	214.295	0.679453	526150	532250	537850	Dependent	Starvation_Dependent	NA	40	7	CYC1, UTR1, ISY1, OSM1, RAD7, BFA1, KCH1
Asn	Low N	11	6.55	0.115843	154600	201850	259150	Dependent	Starvation_Dependent	NA	613	68	MTC2, UTP11, YPF1, HSL1, APE1, GFA1, SEG2, AAT1, SLD2, HAP4, KTI12, ABF1, RAD27, APN1, PRR1, SBA1, VPH2, OAC1, DGR2, SRP21, SSH4, RRN3, YPK1, PGM1, PMU1, MYO3, SHE2, RMA1, RCI50, OCT1, APL2, CMC1, MRPL31, CTK1, TGL1, SDH3, MRP8, LTV1, RPC25, RPT1, AVT3, SDH1, DBR1, MCR1, NNR2, GPM1, SRP102, RSM22, RPS27A, APE2, HSK3, YKL097C, YKL102C, YKL107W, YKL111C, YKL115C, YKL118W, YKL123W, YKL131W, YKL136W,…
Asn	Low N	12	11.49	-0.133126	658600	694600	725250	Dependent	Starvation_Dependent	NA	562	47	GSY2, HSP60, LCB5, VPS63, YPT6, RED1, RPS28B, NEJ1, PDR8, BOP2, SEC22, DCS1, CMG1, YCS4, PIG1, MCM5, SMD2, DBP9, YSH1, RSO55, PUT7, ECI1, NNT1, CTS1, RPS30A, MEC3, GUF1, COQ11, GCD7, SEC72, GSP1, ATP14, YHC1, TMA7, YLR257W, YLR269C, YLR278C, YLR279W, YLR280C, YLR282C, YLR287C, YLR294C, YLR296W, YLR297W, YLR285C-A, YLR286W-A, YLR264C-A
Asn	Low N	13	14.84	0.170682	249100	283800	320750	Dependent	Starvation_Dependent	NA	303	40	YPT7, VRL1, GLO1, TRM12, GIS4, YAP1, ERG6, MRPL39, SPT5, CDC5, MIX17, AIM34, MVP1, TAF4, PLB2, PLB1, ADI1, ANY1, HXT2, CLU1, SEC59, BUD22, ERG5, SOK2, SPO20, PEX9, STB4, FMS1, MAC1, UBC7, MSS1, MIN4, YML003W, YML009C-A, YML009W-B, YMR007W, YMR013W-A, YMR001C-A, YMR013C-A, YMR008C-A
Asn	Low N	14	47.88	-0.302623	460400	471800	485500	Dependent	Starvation_Dependent	NA	37	13	MKS1, APJ1, NIS1, TPM1, EOS1, SWS2, PMS1, SAL1, END3, MKT1, SNN1, TCB2, TOP2
Asn	Low N	15	24.315	-0.20121	151850	165200	188100	Dependent	Starvation_Dependent	NA	340	18	MDM20, BRX1, AVO1, REX4, IRA2, ATG19, ATG34, PHM7, ADH1, DUF1, MPD2, HAL9, ATP19, MHF1, YOL079W, YOL085C, YOL085W-A, YOL083C-A
Asn	Low N	15	5.18	-0.0879672	454700	513800	605300	Dependent	Starvation_Dependent	NA	1063	79	VPS5, GYP1, NRT1, SGO1, CDC21, UFE1, SKI7, RTS2, BUD21, ATX2, DIA2, TGL5, WHI5, LPX1, OST3, TCB1, YVC1, VPS21, PTC5, TMA46, ECM3, CMR2, ARF3, RKI1, RPS7A, NUP1, KTR1, CRC1, RAS1, OST2, PIN2, VAM3, RGS2, LEU9, INP53, TFC7, CEX1, AZF1, DPI34, TRS33, RPO31, RPT5, RTC5, RIO1, GCY1, PFY1, LEO1, UBP2, CAT5, IAH1, RGA1, ADE2, AFI1, ORT1, VPS17, EFT1, BAG7, IRC14, IDH2, SIA1, RUP1, SFL1, ARP8, LSC1, THI8…
Asn	SC	7	8.525	0.108726	405400	448300	521250	Dependent	Not Starvation_Dependent	TRUE	509	69	ERG26, ERP6, CDH1, RPN14, COG7, PMC1, BRP1, PMA1, LEU1, MPO1, SCL1, ERG4, PDR1, PUF4, BIL2, KAP122, ATE1, JAC1, CKB1, GET1, ALK1, STT3, PIB2, PGD1, TRP5, CWH41, SCW11, CGR1, RPL30, RPL24A, AGA2, HOP2, MIG1, VIR1, PNC1, OCH1, HEM2, DST1, RNA15, RIM8, ALG13, RPT6, TIF4632, TYW3, EFM5, SWC4, CUL3, PEX31, TFG2, PRP18, ECT1, STF2, SEC9, NMA2, MCY1, SNU71, MSB2, EAT1, DPC13, YGL024W, YGL034C, YGL039W, …
Asn	SC	10	38.71	0.273429	521250	537400	552100	Dependent	Not Starvation_Dependent	TRUE	186	17	SSC1, TAH11, ANB1, CYC1, UTR1, ISY1, OSM1, RAD7, BFA1, KCH1, HIT1, CDC8, APS2, PTK2, CBF1, MNN14, YJR056C
Asn	SC	12	9.87	-0.105317	657000	684850	702250	Dependent	Not Starvation_Dependent	FALSE	355	24	GSY2, HSP60, LCB5, VPS63, YPT6, RED1, RPS28B, NEJ1, PDR8, BOP2, SEC22, DCS1, CMG1, YCS4, PIG1, MCM5, SMD2, DBP9, YSH1, TMA7, YLR257W, YLR269C, YLR278C, YLR264C-A
Asn	SC	13	10.72	0.148607	268750	330800	364050	Dependent	Not Starvation_Dependent	TRUE	234	52	CDC5, MIX17, AIM34, MVP1, TAF4, PLB2, PLB1, ADI1, ANY1, HXT2, CLU1, SEC59, BUD22, ERG5, SOK2, SPO20, PEX9, STB4, FMS1, MAC1, UBC7, MSS1, MRPL3, CSI1, PEX12, TAP42, FAR8, RSF1, EIS1, HOF1, ARP9, RCH1, IMP2, MIH1, MSN2, CCS1, SUB1, YET2, ARA2, ARG80, MCM1, IOC4, NUP116, YMR007W, YMR027W, YMR031W-A, YMR046W-A, YMR013W-A, YMR030W-A, YMR001C-A, YMR013C-A, YMR008C-A
Asn	SC	15	26.285	-0.208179	141000	160200	192050	Dependent	Not Starvation_Dependent	TRUE	450	25	MDM20, BRX1, AVO1, REX4, IRA2, ATG19, ATG34, PHM7, ADH1, DUF1, MPD2, HAL9, MSH2, SPO21, YPQ1, TRM10, RFC4, HMI1, ATP19, MHF1, YOL075C, YOL079W, YOL085C, YOL085W-A, YOL083C-A
Asn	YNB	2	18.415	0.178219	569350	605450	626900	Dependent	Starvation_Dependent	NA	439	44	UBS1, TYR1, POP7, PEX32, SSE2, NPL4, SEC66, SMY2, UMP1, SWD3, ECM31, EHT1, FZO1, DTR1, RPS6B, SMP1, YPC1, MBA1, PCH2, GDT1, NTC20, RPS9B, RPL21A, RIM2, MED8, AIM4, MSI1, PGI1, TAF5, KTR4, BEM1, DER1, MCM7, MIN7, YBR174C, YBR178W, YBR184W, YBR190W, YBR197C, YBR191W-A, YBR196C-A, YBR200W-A, YBR182C-A, YBR196C-B
Asn	YNB	2	6.11	0.0911482	76500	152800	265400	Dependent	Starvation_Dependent	NA	989	100	ECM15, HTB2, HTA2, UTP20, PDR3, LDB7, SLA1, HIR1, ALK2, LAA2, SCT1, FMT1, RRN6, ACH1, FUS3, PEP1, POP8, APN2, RFT1, HAP3, PIM1, MCM2, NCL1, RRN10, LSM2, RPL19B, PET9, SHE1, HEK2, RIB1, STU1, POL12, APL3, MRPL16, URA7, ERD2, PRE7, FUI1, ECM13, COR1, PSY4, EDE1, RRT1, MOH1, SEC17, PIN4, SAS3, TOD6, PTC3, PTH2, SHP1, IAI11, YEL1, SKT5, KIP1, PRX1, SEF1, UBP13, PRS4, AST1, RPS8A, AAR2, SSA3, ILS1, AT…
Asn	YNB	5	9.925	0.149141	130850	169350	216750	Dependent	Starvation_Dependent	NA	275	51	IRC22, WBP1, GIM4, YEA4, VAB2, YEA6, MIT1, GCN4, GLC3, UBC8, MNN1, NOP16, PMI40, FMP52, YND1, NUG1, PAC2, SEC3, NTF2, TIR1, PRE1, PRP22, HEM14, FAA2, BIM1, AFG3, SPC25, ISC1, GPA2, RPN3, SRB4, PRO3, YAT2, GCD11, CHO1, GAL83, MIG3, SMB1, CHZ1, YPT31, FIR1, SBH2, TMA20, BUD25, YEL008W, YEL010W, YER010C, YEL008C-A, YER023C-A, YEL009C-A, YER006C-A
Asn	YNB	7	10.865	-0.134148	842500	873400	903050	Dependent	Starvation_Dependent	NA	410	32	MSM1, YIP1, RBG2, CBP4, ERG1, ATF2, PBP1, OKP1, RNR4, TIM13, QCR9, UBR1, TYS1, TFG1, HGH1, BUB1, CRH1, HIP1, TDH3, PDX1, XKS1, SKI6, FYV8, SNG1, YPP1, PMT6, ELP2, YGR176W, YGR182C, YGR190C, YGR201C, YGR174W-A
Asn	YNB	7	10.825	0.133426	445600	486800	562250	Dependent	Starvation_Dependent	NA	559	70	ERG26, ERP6, CDH1, RPN14, COG7, PMC1, BRP1, PMA1, LEU1, MPO1, SCL1, ERG4, PDR1, PUF4, BIL2, KAP122, ATE1, JAC1, CKB1, GET1, ALK1, STT3, PIB2, PGD1, TRP5, CWH41, EFM5, SWC4, CUL3, PEX31, TFG2, PRP18, ECT1, STF2, SEC9, NMA2, MCY1, SNU71, MSB2, EAT1, UGA1, VMA7, DPC29, MTL1, THG1, RPS25A, MSP1, ERV1, POP6, IMO32, GSC2, TIM21, RPL26B, CAX4, ACB1, ORM1, NAG1, YGL024W, YGR011W, YGR016W, YGR017W, YGR018…
Asn	YNB	10	76.195	0.402342	519400	531100	542050	Dependent	Starvation_Dependent	NA	124	12	SSC1, TAH11, ANB1, CYC1, UTR1, ISY1, OSM1, RAD7, BFA1, KCH1, HIT1, YJR056C
Asn	YNB	13	27.34	0.223327	278050	312250	334200	Dependent	Starvation_Dependent	NA	133	29	PLB2, PLB1, ADI1, ANY1, HXT2, CLU1, SEC59, BUD22, ERG5, SOK2, SPO20, PEX9, STB4, FMS1, MAC1, UBC7, MSS1, MRPL3, CSI1, PEX12, TAP42, FAR8, RSF1, EIS1, YMR007W, YMR027W, YMR013W-A, YMR013C-A, YMR008C-A
Asn	YNB	14	7.32	0.116406	480800	541000	622650	Dependent	Starvation_Dependent	NA	718	77	MRP7, LST8, SIS1, ASI3, IDP3, PYP1, SPO1, HEF3, PBI2, PUB1, ARK1, HDA1, RCM1, FAP1, EFM6, SSN8, SAM50, CRZ1, KTR5, HHF2, HHT2, SIW14, NCE103, IDH1, GPI15, BDP1, COG6, BOP3, YIP3, LAP2, SLM2, ALG11, SFB2, COG5, COX5A, MSG5, VAC7, POR1, OCA2, ARP5, NOP2, GCD10, MTQ1, YDJ1, AQR1, SUN4, RPL9B, FKH2, RPL16B, TOM7, LAT1, RNH201, MSK1, MLF3, IMP4, MKS1, APJ1, NIS1, KSH1, YNL011C, YNL013C, YNL017C, YNL01…
Asn	YNB	15	58.28	-0.347089	141150	153650	168900	Dependent	Starvation_Dependent	NA	295	17	ATG19, ATG34, PHM7, ADH1, DUF1, MPD2, HAL9, MSH2, SPO21, YPQ1, TRM10, RFC4, HMI1, MHF1, YOL085C, YOL085W-A, YOL083C-A
Phe	4NQO	4	11.07	0.148915	249400	289150	330850	Dependent	Not Starvation_Dependent	NA	415	50	YET3, AHK1, BRE1, RPL31A, RXT3, VAM6, MDH3, MRK1, THI3, RPP1A, RPL13A, RPS16B, SUB2, NDE2, LUC7, ASM4, NUR1, RAM1, UBX3, SRP14, PMT5, PMT1, OPI6, RPN6, SNU23, BUG1, GET3, DUN1, POL3, QRI1, QRI7, NSE4, PHO2, MSS2, KIN28, TMA17, RRP42, TRM3, ATG20, IWR1, NUP84, CYK3, YDL071C, YDL086W, YDL094C, YDL109C, YDL114W, YDL085C-A, YDL114W-A, YDL086C-A
Phe	4NQO	7	31.495	0.247488	423850	439800	465000	Dependent	Not Starvation_Dependent	NA	143	24	KAP122, ATE1, JAC1, CKB1, GET1, ALK1, STT3, PIB2, PGD1, TRP5, CWH41, SCW11, CGR1, RPL30, RPL24A, AGA2, HOP2, MIG1, VIR1, PNC1, OCH1, YGL024W, YGL034C, YGL039W
Phe	4NQO	7	79.345	0.449423	858300	869800	884050	Dependent	Not Starvation_Dependent	NA	233	12	TIM13, QCR9, UBR1, TYS1, TFG1, HGH1, BUB1, CRH1, HIP1, TDH3, YGR182C, YGR190C
Phe	4NQO	11	21.23	-0.23915	229750	253150	276700	Dependent	Not Starvation_Dependent	NA	388	28	CAB3, MIF2, CUE2, BUD2, MBR1, YJU3, YJU2, CWP1, MTC2, UTP11, YPF1, HSL1, APE1, GFA1, SEG2, AAT1, SLD2, HAP4, KTI12, CWP2, YKL091C, YKL097C, YKL102C, YKL107W, YKL106C-A, YKL096C-B, YKL100W-A, YKL104W-A
Phe	4NQO	12	101.1	-0.555691	650350	663100	675650	Dependent	Not Starvation_Dependent	NA	165	13	HAP1, GSY2, HSP60, LCB5, VPS63, YPT6, RED1, RPS28B, NEJ1, PDR8, TMA7, YLR257W, YLR264C-A
Phe	4NQO	12	12.32	0.148289	171150	214600	266800	Dependent	Not Starvation_Dependent	NA	290	53	GAT3, PPR1, BRE2, PML1, MEU1, POM34, PSR2, YEH2, IRC25, SDO1, IZH3, UBR2, SNF7, SED5, AAT2, ADE16, RPL15A, RAD5, RSC58, SMF3, MLH2, PAU23, COX12, RIC1, AFB1, NFG1, TRX1, PDC1, STU2, FRE8, RPS0B, MLO50, EMA19, FCF2, IES3, NRS1, OSW2, SPT8, ERG3, MNL2, SHM2, REX2, FRS1, RPL22A, BUD28, BMT6, PER33, SND2, YLR030W, YLR031W, YLR036C, YLR041W, YLR046C
Phe	4NQO	13	5.53	0.136798	365950	411300	485400	Dependent	Not Starvation_Dependent	NA	458	64	NUP116, CSM3, ERB1, FAR3, STB2, STV1, BUB2, AAC1, FET3, SEN15, SAM37, RNA14, ARG7, RIM9, AEP1, KAR5, SOV1, UBX4, AVO2, NAT4, MOT3, TVP18, ABF2, IRC21, SDD2, RCO1, PDS5, VPS20, CTF18, SEC14, NAM7, ISF1, ADH3, SEG1, PDL32, VBA1, YTA12, NPL6, AIP1, UTP15, CTF13, SNO1, SNZ1, MTG1, ATP25, MUB1, SRT1, LAF1, YPK2, PGM2, YKU80, SPG4, ILV2, YMR052C-A, YMR057C, YMR075C-A, YMR082C, YMR084W, YMR085W, YMR086C…
Phe	4NQO	14	53.295	-0.353324	454300	468200	482900	Dependent	Not Starvation_Dependent	NA	44	15	APJ1, NIS1, TPM1, EOS1, SWS2, PMS1, SAL1, END3, MKT1, SNN1, TCB2, TOP2, RHO2, NST1, YNL089C
Phe	AZC	4	9.395	0.110792	361450	449350	479250	Dependent	Not Starvation_Dependent	NA	336	75	RMD1, NHP10, MCD1, ATP16, MED2, PTC1, RPT2, APC11, GRX6, SLX5, NOP1, TSC13, CDC7, ERP3, OSH2, RPN4, GPM2, GPD1, DIA3, RTK1, MRX9, MPS1, ARP2, PRP9, DBP10, SLM3, GPR1, PUS9, BSC1, PRM7, NAT1, SIR2, PRP11, MTF2, FAD1, NPC2, SIT4, STP4, KNH1, LHP1, SLC1, PBP4, NTH1, YRB1, RCR2, RAD57, MAF1, SOK1, TRP1, GAL3, SNQ2, RPL4B, PSF1, RAD61, DAD1, KCS1, MRP10, HED1, YDL009C, YDL011C, YDL012C, YDL016C, YDL02…
Phe	AZC	7	91.215	0.442834	855750	863750	872750	Dependent	Not Starvation_Dependent	NA	130	9	RNR4, TIM13, QCR9, UBR1, TYS1, TFG1, HGH1, BUB1, YGR182C
Phe	AZC	11	10.79	-0.123822	246600	264450	310350	Dependent	Not Starvation_Dependent	NA	285	40	NUP100, OSI1, STB6, LHS1, MUD2, AAN1, PSY1, PSG1, DHR2, SMY1, VMA5, TEF4, RRP14, HOT13, MDH1, SRX1, CYT2, CAB3, MIF2, CUE2, BUD2, MBR1, YJU3, YJU2, CWP1, MTC2, UTP11, YPF1, HSL1, APE1, CWP2, YKL069W, YKL070W, YKL083W, YKL091C, YKL097C, YKL102C, YKL068W-A, YKL096C-B, YKL100W-A
Phe	AZC	12	35.94	-0.263878	649950	670150	689050	Dependent	Not Starvation_Dependent	NA	282	19	HAP1, GSY2, HSP60, LCB5, VPS63, YPT6, RED1, RPS28B, NEJ1, PDR8, BOP2, SEC22, DCS1, CMG1, YCS4, TMA7, YLR257W, YLR269C, YLR264C-A
Phe	AZC	13	35.035	-0.258588	42500	57800	74500	Dependent	Not Starvation_Dependent	NA	157	19	ARG81, TSL1, CUE4, CAC2, NUP188, MDM1, SEC65, URA5, PML39, ZDS2, COQ5, BUL2, CTK3, DAT1, TAF8, YML099W-A, YML101C-A, YML108W, YML100W-A
Phe	AZC	14	74.02	-0.35823	456000	469950	481000	Dependent	Not Starvation_Dependent	NA	41	14	NIS1, TPM1, EOS1, SWS2, PMS1, SAL1, END3, MKT1, SNN1, TCB2, TOP2, RHO2, NST1, YNL089C
Phe	BTZ	2	7.865	0.110298	534350	584150	622850	Dependent	Not Starvation_Dependent	NA	698	61	ADH5, MRPS9, RTC2, YSW1, ARA1, TBS1, APD1, SPP381, RIB7, RPB5, CNS1, SLI15, ICS2, AMN1, IFA38, CDC28, CSH1, TOS1, EXO5, ARL1, UBS1, TYR1, POP7, PEX32, SSE2, NPL4, SEC66, SMY2, UMP1, SWD3, ECM31, EHT1, FZO1, DTR1, RPS6B, SMP1, YPC1, MBA1, PCH2, GDT1, NTC20, RPS9B, RPL21A, RIM2, MED8, AIM4, MSI1, PGI1, TAF5, KTR4, BEM1, YSY6, YBR174C, YBR178W, YBR184W, YBR190W, YBR197C, YBR191W-A, YBR196C-A, YBR182…
Phe	BTZ	4	34.935	0.229396	392050	416300	437700	Dependent	Not Starvation_Dependent	NA	96	31	APC11, GRX6, SLX5, NOP1, TSC13, CDC7, ERP3, OSH2, RPN4, GPM2, GPD1, DIA3, RTK1, MRX9, MPS1, ARP2, PRP9, DBP10, SLM3, GPR1, YDL009C, YDL011C, YDL012C, YDL016C, YDL023C, YDL026W, YDL032W, YDL034W, YDL022C-A, YDL025W-A, YDL007C-A
Phe	BTZ	5	9.49	-0.0135049	111600	118300	127400	Dependent	Not Starvation_Dependent	NA	20	12	EDC3, NPP2, GTT3, EAF5, MMS21, PXP1, URA3, GEA2, PMP2, TIM9, YEL020C-B, YEL018C-A
Phe	BTZ	7	157.925	0.546452	470450	482650	491250	Dependent	Not Starvation_Dependent	NA	103	12	RPN14, COG7, PMC1, BRP1, PMA1, LEU1, MPO1, SCL1, ERG4, PDR1, YGL007C-A, YGL006W-A
Phe	BTZ	7	204.98	0.687236	857500	866600	874400	Dependent	Not Starvation_Dependent	NA	127	8	TIM13, QCR9, UBR1, TYS1, TFG1, HGH1, BUB1, YGR182C
Phe	BTZ	10	6.055	0.100538	612750	654400	716300	Dependent	Not Starvation_Dependent	NA	292	59	JJJ3, YUH1, AIM25, RSM26, VPS25, URA8, SOD1, ADO1, ECM27, LIH1, ABM1, CPA2, YMR1, PXP2, NNF1, RSM7, TDA4, STE24, ILM1, JHD2, DMO1, ATP2, IBA57, RPS5, ENT3, VPS70, RSF2, EFM3, STR2, MNS1, NMD5, XPT1, SGM1, MCM22, TTI2, MET5, IML1, HOM6, HIR3, IPA1, PMT4, MGM101, RPS4A, HMS2, BAT2, DAN1, DAN4, TIM8, YJR098C, YJR114W, YJR115W, YJR124C, YJR128W, YJR142W, YJR146W, YJR149W, YJR112W-A, YJR140W-A, YJR107…
Phe	BTZ	11	6.33	-0.11009	223650	287350	337100	Dependent	Not Starvation_Dependent	NA	608	68	DEF1, OAR1, TMA19, NUP120, TOA2, MPE1, FBA1, BLI1, MSN4, MNR2, YET1, YNK1, NUP100, OSI1, STB6, LHS1, MUD2, AAN1, PSY1, PSG1, DHR2, SMY1, VMA5, TEF4, RRP14, HOT13, MDH1, SRX1, CYT2, CAB3, MIF2, CUE2, BUD2, MBR1, YJU3, YJU2, CWP1, MTC2, UTP11, YPF1, HSL1, APE1, GFA1, SEG2, AAT1, SLD2, HAP4, KTI12, ABF1, RAD27, APN1, CWP2, DPC7, YKL063C, YKL066W, YKL069W, YKL070W, YKL083W, YKL091C, YKL097C, YKL102C,…
Phe	BTZ	12	46.195	-0.342977	647900	662600	682000	Dependent	Not Starvation_Dependent	NA	221	17	HAP1, GSY2, HSP60, LCB5, VPS63, YPT6, RED1, RPS28B, NEJ1, PDR8, BOP2, SEC22, DCS1, TMA7, YLR257W, YLR269C, YLR264C-A
Phe	BTZ	13	7.15	0.1089	0	41450	84450	Dependent	Not Starvation_Dependent	NA	346	48	UTP14, GIM5, RAD10, VPS9, TAF13, ARG81, TSL1, CUE4, CAC2, NUP188, MDM1, SEC65, URA5, PML39, ZDS2, COQ5, BUL2, CTK3, DAT1, TAF8, VAN1, ATR1, NAB6, NGL3, NDI1, GTR1, PHO84, TUB3, PGA3, ERG13, RSC9, MSC1, COX14, ERO1, COS3, YML094C-A, YML096W, YML099W-A, YML101C-A, YML108W, YML116W-A, YML119W, YML122C, YML131W, YML133C, YML100W-A, YML133W-A, YML133W-B
Phe	BTZ	14	216.45	-0.695039	459450	467300	475350	Dependent	Not Starvation_Dependent	NA	32	7	PMS1, SAL1, END3, MKT1, SNN1, TCB2, TOP2
Phe	BTZ	15	6.535	-0.0989765	110400	150950	212550	Dependent	Not Starvation_Dependent	NA	706	53	PRS5, APM4, CRT10, MET22, INP54, RIB2, RTG1, HST1, NUF2, NBA1, SDH5, THP1, DSC2, MDM20, BRX1, AVO1, REX4, IRA2, ATG19, ATG34, PHM7, ADH1, DUF1, MPD2, HAL9, MSH2, SPO21, YPQ1, TRM10, RFC4, HMI1, COQ3, WRS1, SDD3, PKH2, IZH4, TPT1, ITR2, NDJ1, WSC3, INO4, ZEO1, ATP19, MHF1, YOL075C, YOL079W, YOL085C, YOL099C, YOL106W, YOL107W, YOL085W-A, YOL083C-A, YOL097W-A
Phe	LiAc	4	34.41	-0.28041	530400	551150	573800	Dependent	Not Starvation_Dependent	NA	104	23	ENA5, ENA2, ENA1, RSM10, NRG1, HEM13, RPC11, BAP3, HEM12, VMS1, TPI1, DET1, DBF4, CDC34, PST1, EMC10, YOS9, TGL2, UBC5, MAK21, YDR042C, YDR048C, YDR053W
Phe	LiAc	4	8.665	0.122295	237050	278350	311550	Dependent	Not Starvation_Dependent	NA	431	50	THI3, RPP1A, RPL13A, RPS16B, SUB2, NDE2, LUC7, ASM4, NUR1, RAM1, UBX3, SRP14, PMT5, PMT1, OPI6, RPN6, SNU23, BUG1, GET3, DUN1, POL3, QRI1, QRI7, NSE4, PHO2, MSS2, KIN28, TMA17, RRP42, TRM3, ATG20, IWR1, NUP84, CYK3, HEM25, YFH1, EXP1, UBP1, SNA4, HNT1, CDC48, YDL086W, YDL094C, YDL109C, YDL114W, YDL118W, YDL124W, YDL085C-A, YDL114W-A, YDL086C-A
Phe	LiAc	7	120.455	0.518644	853250	868100	877650	Dependent	Not Starvation_Dependent	NA	185	11	OKP1, RNR4, TIM13, QCR9, UBR1, TYS1, TFG1, HGH1, BUB1, CRH1, YGR182C
Phe	LiAc	7	27.02	0.217416	393700	417700	443150	Dependent	Not Starvation_Dependent	NA	197	32	SCW11, CGR1, RPL30, RPL24A, AGA2, HOP2, MIG1, VIR1, PNC1, OCH1, HEM2, DST1, RNA15, RIM8, ALG13, RPT6, TIF4632, TYW3, MST27, PRM8, ERV14, OLE1, SDS23, GEP7, RAD6, DPC13, YGL034C, YGL039W, YGL041C, YGL042C, YGL052W, YGL041C-B
Phe	LiAc	10	7.11	0.106339	0	105750	149400	Dependent	Not Starvation_Dependent	NA	1046	89	YAK1, IRC9, TIM17, ROQ1, SFH5, IDS2, SMT1, RPA34, DAS1, SNA3, INO1, VPS35, FBP26, SSY5, FAR1, CIS3, HSP150, PIR5, FMP33, JJJ2, TPK1, HAL5, QCR8, ERG20, SET2, ASG7, TOH1, CPS1, RFA3, KRE9, SWI3, RPL17B, ATG27, PFD1, ATP12, RBH1, MNN11, GON7, ATG36, MNN5, SWE1, BUD19, RPL39, RPS22A, RPS14B, SOP4, CDC6, ELO1, UBP12, PHO90, MBB1, ACO2, ECM25, PRP21, RCY1, NCE101, LAA1, NUC1, CBP1, PEX2, OPT1, HXT8, I…
Phe	LiAc	11	10.635	-0.13643	215650	252800	290850	Dependent	Not Starvation_Dependent	NA	520	49	DHR2, SMY1, VMA5, TEF4, RRP14, HOT13, MDH1, SRX1, CYT2, CAB3, MIF2, CUE2, BUD2, MBR1, YJU3, YJU2, CWP1, MTC2, UTP11, YPF1, HSL1, APE1, GFA1, SEG2, AAT1, SLD2, HAP4, KTI12, ABF1, RAD27, APN1, PRR1, SBA1, VPH2, OAC1, DGR2, CWP2, YKL083W, YKL091C, YKL097C, YKL102C, YKL107W, YKL111C, YKL115C, YKL118W, YKL106C-A, YKL096C-B, YKL100W-A, YKL104W-A
Phe	LiAc	12	50.935	-0.368739	650050	665400	677200	Dependent	Not Starvation_Dependent	NA	179	13	HAP1, GSY2, HSP60, LCB5, VPS63, YPT6, RED1, RPS28B, NEJ1, PDR8, TMA7, YLR257W, YLR264C-A
Phe	LiAc	12	7.5	0.120555	299250	336200	376450	Dependent	Not Starvation_Dependent	NA	219	32	RAX2, ARP6, SMC4, CSF1, GAA1, ALT1, XDJ1, GEP5, SUL2, NYV1, GIS3, IOC2, KIN2, HRT3, CHA4, ICT1, ERG27, APC9, CDC45, LCL2, SEN2, REA1, REX3, AHP1, CCW12, HOG1, AVL9, MIM2, YLR101C, YLR108C, YLR111W, YLR112W
Phe	LiAc	13	8.505	0.137894	331250	384450	421300	Dependent	Not Starvation_Dependent	NA	285	48	RSF1, EIS1, HOF1, ARP9, RCH1, IMP2, MIH1, MSN2, CCS1, SUB1, YET2, ARA2, ARG80, MCM1, IOC4, NUP116, CSM3, ERB1, FAR3, STB2, STV1, BUB2, AAC1, FET3, SEN15, SAM37, RNA14, ARG7, RIM9, AEP1, KAR5, SOV1, UBX4, AVO2, NAT4, MOT3, TVP18, ABF2, IRC21, SDD2, RCO1, PDS5, YMR031W-A, YMR052C-A, YMR057C, YMR075C-A, YMR046W-A, YMR030W-A
Phe	LiAc	14	169.475	-0.624168	454350	464200	474300	Dependent	Not Starvation_Dependent	NA	39	10	PMS1, SAL1, END3, MKT1, SNN1, TCB2, TOP2, RHO2, NST1, YNL089C
Phe	LiAc	15	14.08	-0.157669	102350	135350	190900	Dependent	Not Starvation_Dependent	NA	656	46	MDM20, BRX1, AVO1, REX4, IRA2, ATG19, ATG34, PHM7, ADH1, DUF1, MPD2, HAL9, MSH2, SPO21, YPQ1, TRM10, RFC4, HMI1, COQ3, WRS1, SDD3, PKH2, IZH4, TPT1, ITR2, NDJ1, WSC3, INO4, ZEO1, SHR5, MDY2, MSB4, SKM1, PTH4, PAP2, ATP19, MHF1, YOL075C, YOL079W, YOL085C, YOL099C, YOL106W, YOL107W, YOL085W-A, YOL083C-A, YOL097W-A
Phe	Low G	4	14.18	-0.171424	1320750	1349350	1387250	Dependent	Starvation_Dependent	NA	105	40	SNX41, RPN9, BNA7, TIF35, CYM1, NPL3, GPI17, PPM1, PPZ2, GPI19, THI74, LRS4, DOT1, APT2, SSN2, ECM11, RPS17B, ADA2, UTP6, RPS18A, YHP1, PPN1, TSA2, GUK1, NHX1, TOM1, HEH2, PFA5, TFB3, MFA1, MRPL28, STP1, CMI8, YDR426C, YDR431W, YDR433W, YDR442W, YDR444W, YDR445C, YDR455C
Phe	Low G	7	13.07	-0.14533	139850	174500	207500	Dependent	Starvation_Dependent	NA	375	39	RCK1, AIM14, YIP5, SUT1, RAD54, YRB30, CUP2, PMR1, HUR1, SUA5, SPO74, ROK1, NUP49, XRN1, BUD13, SAE2, MPT5, TOS3, ATG1, GTS1, MND1, STR3, TPN1, COX4, RPS26A, CDC55, COX13, IME4, HOS2, YGL159W, YGL165C, YGL176C, YGL177W, YGL182C, YGL185C, YGL188C, YGL193C, YGL188C-A, YGL194C-A
Phe	Low G	7	18.065	0.199183	817750	843100	871350	Dependent	Starvation_Dependent	NA	213	28	TIF4631, GTR2, MRPS35, TRS65, CLC1, PEX35, PUS6, PSD2, MSM1, YIP1, RBG2, CBP4, ERG1, ATF2, PBP1, OKP1, RNR4, TIM13, QCR9, UBR1, TYS1, TFG1, HGH1, LSO2, YGR164W, YGR176W, YGR182C, YGR174W-A
Phe	Low G	7	6.735	0.0838491	418100	463450	535900	Dependent	Starvation_Dependent	NA	502	75	ERG26, ERP6, CDH1, RPN14, COG7, PMC1, BRP1, PMA1, LEU1, MPO1, SCL1, ERG4, PDR1, PUF4, BIL2, KAP122, ATE1, JAC1, CKB1, GET1, ALK1, STT3, PIB2, PGD1, TRP5, CWH41, SCW11, CGR1, RPL30, RPL24A, AGA2, HOP2, MIG1, VIR1, PNC1, OCH1, HEM2, DST1, EFM5, SWC4, CUL3, PEX31, TFG2, PRP18, ECT1, STF2, SEC9, NMA2, MCY1, SNU71, MSB2, EAT1, UGA1, VMA7, DPC29, MTL1, THG1, RPS25A, DPC13, YGL024W, YGL034C, YGL039W, YG…
Phe	Low G	8	6.615	0.126567	161250	190000	236700	Dependent	Starvation_Dependent	NA	342	59	VMA16, RPN1, DAP2, YHI9, SLT2, RRM3, ERC1, PIH1, NEL1, BRL1, PUT2, RRF1, MSC7, BCD1, SRB2, NCP1, DOG2, DOG1, DDE1, INM1, AAP1, YHK8, FSH1, SMF2, COX6, CIC1, CUP1-1, CUP1-2, RSC30, CPR2, MED6, FYV4, VMA22, GIC1, RPP1, PAN5, SSZ1, RRP3, SSF1, HTD2, DYS1, RRP4, TRM5, VMA10, YHR033W, YHR054C, YHR049C-A, YHR032C-A, YHR052W-A, YHR054W-A, YHR028W-A, YHR056W-A, YHR063W-A, YHR069C-A, YHR070C-A, YHR032W-A,…
Phe	Low G	10	10.91	0.108255	329300	363750	398250	Dependent	Starvation_Dependent	NA	424	38	PET130, APS3, RRN7, RNR2, VPS53, MAD2, BET4, HCA4, KAR2, TAD2, SNX4, IRC18, LOH1, NUP192, NSP1, MHP1, GYP6, SDH9, AIM22, RTT101, UBX6, CHM7, MTR4, IRC8, TDH1, PEP8, TIM54, LOG1, ZAP1, IKS1, YJL022W, YJL027C, YJL028W, YJL032W, YJL043W, YJL052C-A, YJL026C-A, YJL047C-A
Phe	Low G	11	7.375	0.109086	83850	128400	190200	Dependent	Starvation_Dependent	NA	604	61	OCT1, APL2, CMC1, MRPL31, CTK1, TGL1, SDH3, MRP8, LTV1, RPC25, RPT1, AVT3, SDH1, DBR1, MCR1, NNR2, GPM1, SRP102, RSM22, RPS27A, APE2, RCN1, ELF1, KDX1, PIR3, PIR1, MCD4, TPK3, MRP49, KKQ8, MRPL38, NNK1, EBP2, SNU114, TPO5, ZRT3, LST4, STE3, COY1, RPL17A, PRS1, FAS1, LOT5, SPE1, ASH1, MTR2, FAT3, PXA2, HYM1, HSK3, YKL136W, YKL147C, YKL153W, YKL162C, YKL169C, YKL177W, YKL162C-A, YKL165C-A, YKL183C-…
Phe	Low G	12	5.575	0.0895556	104700	178900	270100	Dependent	Starvation_Dependent	NA	525	89	DNM1, RTT109, SFI1, ORC3, SPO75, MMM1, LMO1, DRS1, COX17, PSR1, SOF1, YEH1, PUF3, EMC6, BPT1, DPS1, KNS1, SPA2, NOC3, CMS1, THI73, SSL1, SSK1, NSE1, PAM18, RLP24, TEN1, LOT6, GAT3, PPR1, BRE2, PML1, MEU1, POM34, PSR2, YEH2, IRC25, SDO1, IZH3, UBR2, SNF7, SED5, AAT2, ADE16, RPL15A, RAD5, RSC58, SMF3, MLH2, PAU23, COX12, RIC1, AFB1, NFG1, TRX1, PDC1, STU2, FRE8, RPS0B, MLO50, EMA19, FCF2, IES3, NRS…
Phe	Low G	14	204.635	-0.642983	461200	468750	475950	Dependent	Starvation_Dependent	NA	30	7	PMS1, SAL1, END3, MKT1, SNN1, TCB2, TOP2
Phe	Low G	15	36.615	-0.237607	377750	393250	421050	Dependent	Starvation_Dependent	NA	369	26	HST3, BUB3, STI1, CIN5, DFG16, HMS1, EXO1, AKR2, SHE4, PEP12, CYC2, HIR2, CKB2, GLO4, CUE5, WHI2, IRC23, TOM6, DBP5, STD1, RAT1, YOR024W, YOR029W, YOR041C, YOR032W-A, YOR034C-A
Phe	Low G	15	36.455	-0.248339	146300	160550	182200	Dependent	Starvation_Dependent	NA	380	17	AVO1, REX4, IRA2, ATG19, ATG34, PHM7, ADH1, DUF1, MPD2, HAL9, MSH2, SPO21, MHF1, YOL079W, YOL085C, YOL085W-A, YOL083C-A
Phe	Low G	15	6.32	-0.101089	958300	1012700	1056600	Dependent	Starvation_Dependent	NA	168	44	UBC11, RPA43, RPA190, TYE7, REV1, PYK2, PUT4, CIN1, MNE1, MEK1, TFB6, SOG2, MSC6, GDS1, CIR2, SNX3, HAP5, VTS1, PDE2, PRT1, PRE10, PIP2, SCP1, RAD17, RPS12, MRS6, GPB1, NDD1, NUD1, ALD4, GDH1, ATF1, AMF1, RDR1, FRE3, YOR342C, YOR343C, YOR345C, YOR364W, YOR365C, YOR366W, YOR376W, YOR379C, YOR376W-A
Phe	Low G	16	9.345	-0.134293	385500	426800	473950	Dependent	Starvation_Dependent	NA	279	45	SSN3, NOP4, VPS16, ELC1, SGF11, CAM1, DIG1, MNN9, ARL3, OAZ1, KTR6, LEE1, LGE1, LCL1, SUR1, PDR12, GRX5, MFM1, ALD6, TIM50, CWC27, VPS28, RGL1, HTC1, BTS1, MUK1, UBP16, YTA6, GCR1, GPI2, ATP4, RPL21B, RPS9A, MOT1, SEN54, BRO1, SEC16, ELP3, YPL044C, YPL062W, YPL068C, YPL071C, YPL073C, YPL077C, YPL080C
Phe	Low N	7	14.275	-0.15095	92650	135550	183800	Dependent	Starvation_Dependent	NA	624	43	ROK1, NUP49, XRN1, BUD13, SAE2, MPT5, TOS3, ATG1, GTS1, MND1, STR3, TPN1, COX4, RPS26A, CDC55, COX13, IME4, HOS2, GCN1, DSD1, MDS3, YIP4, EMP24, MCM6, ARO8, KEX1, POX1, CHC1, SPT16, SIP2, MIG2, YPT32, NCS6, YGL176C, YGL177W, YGL182C, YGL185C, YGL188C, YGL193C, YGL199C, YGL204C, YGL188C-A, YGL194C-A
Phe	Low N	7	40.105	0.271262	852650	868700	882700	Dependent	Starvation_Dependent	NA	262	14	PBP1, OKP1, RNR4, TIM13, QCR9, UBR1, TYS1, TFG1, HGH1, BUB1, CRH1, HIP1, YGR182C, YGR190C
Phe	Low N	8	5.435	0.10783	156500	204700	291600	Dependent	Starvation_Dependent	NA	440	92	MYO1, MAS2, THR1, VMA16, RPN1, DAP2, YHI9, SLT2, RRM3, ERC1, PIH1, NEL1, BRL1, PUT2, RRF1, MSC7, BCD1, SRB2, NCP1, DOG2, DOG1, DDE1, INM1, AAP1, YHK8, FSH1, SMF2, COX6, CIC1, CUP1-1, CUP1-2, RSC30, CPR2, MED6, FYV4, VMA22, GIC1, RPP1, PAN5, SSZ1, RRP3, SSF1, HTD2, DYS1, RRP4, TRM5, PCL5, ERG7, OSH3, QNS1, PPE1, PTC7, NMD2, IRE1, LAM4, LRP1, KSP1, SAM35, STE12, IPI1, NAM8, RTC3, RPF1, GAR1, YNG2, …
Phe	Low N	9	5.935	-0.101111	145950	221250	297150	Dependent	Starvation_Dependent	NA	691	93	SSM4, ULP2, BCY1, CAP2, CKA1, CST6, PRM2, NOT3, TED1, APQ12, GVP36, PKP1, CBR1, AGE2, PIG2, MET30, SYG1, NEO1, DFG10, PCL7, MMF1, RPL34B, GPP1, VHR1, RGI2, SNP1, ARC15, YRB2, EFM4, FIS1, RNR3, SEC6, RPS24B, MAM33, PCI8, HOP1, SPO22, SER33, RPN2, SEC28, RCI37, THS1, AIR1, CAB2, SDS3, KTR7, AIM19, AVT7, ICE2, UTP25, RSM25, LYS12, PRK1, BMT5, FYV10, FMC1, SGA1, XBP1, DPH1, SHQ1, SLM1, MOB1, PFK26, S…
Phe	Low N	10	11.035	0.141686	305450	335350	375350	Dependent	Starvation_Dependent	NA	373	37	LOH1, NUP192, NSP1, MHP1, GYP6, SDH9, AIM22, RTT101, UBX6, CHM7, MTR4, IRC8, TDH1, PEP8, TIM54, LOG1, ZAP1, IKS1, BIT61, YHC3, BNA3, NUP82, LAS21, MRPL8, DLS1, MPM1, UTP18, ARG2, PSF2, COA3, YJL043W, YJL064W, YJL067W, YJL068C, YJL070C, YJL052C-A, YJL047C-A
Phe	Low N	12	22.995	-0.203266	637950	653350	678650	Dependent	Starvation_Dependent	NA	239	21	YEF3, SSP120, SYM1, CQD2, NDL1, HAP1, GSY2, HSP60, LCB5, VPS63, YPT6, RED1, RPS28B, NEJ1, PDR8, BOP2, TMA7, YLR252W, YLR255C, YLR257W, YLR264C-A
Phe	Low N	12	6.465	0.128346	901450	940050	979600	Dependent	Starvation_Dependent	NA	308	39	STE23, ECM19, ART10, ATP10, CST9, COX8, VPS33, AFG2, SKI2, BDF1, DUS3, SFP1, SEI1, DUS4, RPL31B, BLS1, UTP21, VIP1, CTR3, BER1, INA1, PUN1, VPS36, CDC73, URA4, RPN13, DCK1, ATG17, SPP382, CCW14, YLR400W, YLR402W, YLR407W, YLR415C, YLR416C, YLR419W, YLR412C-A, YLR399W-A, YLR406C-A
Phe	Low N	13	24.05	0.20394	41500	77950	112400	Dependent	Starvation_Dependent	NA	422	44	BET5, CPR3, CFF1, DUS1, TDA9, TUB1, ALO1, AIM33, UFO1, RPM2, PRE8, UTP14, GIM5, RAD10, VPS9, TAF13, ARG81, TSL1, CUE4, CAC2, NUP188, MDM1, SEC65, URA5, PML39, ZDS2, COQ5, BUL2, CTK3, DAT1, TAF8, VAN1, ATP18, YML082W, YML083C, YML084W, YML089C, YML090W, YML094C-A, YML096W, YML099W-A, YML101C-A, YML108W, YML100W-A
Phe	Low N	14	223.095	-0.674698	461050	467950	475450	Dependent	Starvation_Dependent	NA	30	7	PMS1, SAL1, END3, MKT1, SNN1, TCB2, TOP2
Phe	Low N	15	25.635	-0.219161	142950	161750	183500	Dependent	Starvation_Dependent	NA	424	19	AVO1, REX4, IRA2, ATG19, ATG34, PHM7, ADH1, DUF1, MPD2, HAL9, MSH2, SPO21, YPQ1, TRM10, MHF1, YOL079W, YOL085C, YOL085W-A, YOL083C-A
Phe	SC	4	18.245	0.161738	232500	279850	304600	Dependent	Not Starvation_Dependent	FALSE	433	47	NDE2, LUC7, ASM4, NUR1, RAM1, UBX3, SRP14, PMT5, PMT1, OPI6, RPN6, SNU23, BUG1, GET3, DUN1, POL3, QRI1, QRI7, NSE4, PHO2, MSS2, KIN28, TMA17, RRP42, TRM3, ATG20, IWR1, NUP84, CYK3, HEM25, YFH1, EXP1, UBP1, SNA4, HNT1, CDC48, PCL2, VCX1, YDL086W, YDL094C, YDL109C, YDL114W, YDL118W, YDL124W, YDL085C-A, YDL114W-A, YDL086C-A
Phe	SC	7	143.7	0.525135	859950	866150	877000	Dependent	Not Starvation_Dependent	TRUE	121	6	UBR1, TYS1, TFG1, HGH1, BUB1, CRH1
Phe	SC	7	28.88	0.217433	389450	417250	440050	Dependent	Not Starvation_Dependent	TRUE	195	33	RPL30, RPL24A, AGA2, HOP2, MIG1, VIR1, PNC1, OCH1, HEM2, DST1, RNA15, RIM8, ALG13, RPT6, TIF4632, TYW3, MST27, PRM8, ERV14, OLE1, SDS23, GEP7, RAD6, PKP2, YBP2, DUO1, DPC13, YGL034C, YGL039W, YGL041C, YGL042C, YGL052W, YGL041C-B
Phe	SC	7	7.32	-0.215071	0	12900	65050	Dependent	Not Starvation_Dependent	TRUE	568	36	SAP4, EMC4, TAN1, SEC15, ADE57, MTO1, HAP2, CSE1, DOC1, KAP114, TAD1, RTF1, GUS1, RAI1, BRR6, PDE1, ZIP2, RMR1, HFM1, RTG2, HXK2, FZF1, ZRT1, ADH4, MNT2, VEL1, YPS5, PAU11, COS12, YGL230C, YGL235W, YGL239C, YGL242C, YGL260W, YGL262W, YGL258W-A
Phe	SC	9	4.92	-0.102745	206600	236650	291100	Dependent	Not Starvation_Dependent	FALSE	423	52	BCY1, CAP2, CKA1, CST6, PRM2, NOT3, TED1, APQ12, GVP36, PKP1, CBR1, AGE2, PIG2, MET30, SYG1, NEO1, DFG10, PCL7, MMF1, RPL34B, GPP1, VHR1, RGI2, SNP1, ARC15, YRB2, EFM4, FIS1, RNR3, SEC6, RPS24B, MAM33, PCI8, HOP1, SPO22, SER33, RPN2, SEC28, RCI37, THS1, AIR1, YIL054W, YIL055C, YIL058W, YIL059C, YIL060W, YIL067C, YIL047C-A, YIL066W-A, YIL068W-A, YIL071W-A, YIL046W-A
Phe	SC	10	5.11	0.0655301	0	62350	137100	Dependent	Not Starvation_Dependent	FALSE	993	79	SNA3, INO1, VPS35, FBP26, SSY5, FAR1, CIS3, HSP150, PIR5, FMP33, JJJ2, TPK1, HAL5, QCR8, ERG20, SET2, ASG7, TOH1, CPS1, RFA3, KRE9, SWI3, RPL17B, ATG27, PFD1, ATP12, RBH1, MNN11, GON7, ATG36, MNN5, SWE1, BUD19, RPL39, RPS22A, RPS14B, SOP4, CDC6, ELO1, UBP12, PHO90, MBB1, ACO2, ECM25, PRP21, RCY1, NCE101, LAA1, NUC1, CBP1, PEX2, OPT1, HXT8, IMA5, REE1, HXT9, IMA4, VTH2, PAU1, YJL152W, YJL163C, YJL…
Phe	SC	11	10.55	-0.133676	230350	268650	312450	Dependent	Not Starvation_Dependent	TRUE	469	48	NUP100, OSI1, STB6, LHS1, MUD2, AAN1, PSY1, PSG1, DHR2, SMY1, VMA5, TEF4, RRP14, HOT13, MDH1, SRX1, CYT2, CAB3, MIF2, CUE2, BUD2, MBR1, YJU3, YJU2, CWP1, MTC2, UTP11, YPF1, HSL1, APE1, GFA1, SEG2, AAT1, SLD2, HAP4, CWP2, YKL069W, YKL070W, YKL083W, YKL091C, YKL097C, YKL102C, YKL107W, YKL106C-A, YKL068W-A, YKL096C-B, YKL100W-A, YKL104W-A
Phe	SC	12	9.36	0.109695	264650	314050	386050	Dependent	Not Starvation_Dependent	TRUE	448	58	BMT6, PER33, SND2, SPC3, PET309, FYV7, MEF1, XYL2, RGR1, LAM6, RFU1, BUD20, RPL10, FMP25, BOS1, SIC1, EMP46, GAL2, SRL2, EMP70, RAX2, ARP6, SMC4, CSF1, GAA1, ALT1, XDJ1, GEP5, SUL2, NYV1, GIS3, IOC2, KIN2, HRT3, CHA4, ICT1, ERG27, APC9, CDC45, LCL2, SEN2, REA1, REX3, AHP1, CCW12, HOG1, AVL9, CFT2, MSL5, CLF1, TML25, SRN2, MIM2, YLR076C, YLR101C, YLR108C, YLR111W, YLR112W
Phe	SC	12	66.22	-0.38326	649350	664050	677900	Dependent	Not Starvation_Dependent	TRUE	183	13	HAP1, GSY2, HSP60, LCB5, VPS63, YPT6, RED1, RPS28B, NEJ1, PDR8, TMA7, YLR257W, YLR264C-A
Phe	SC	13	10.505	0.155195	372100	394050	425150	Dependent	Not Starvation_Dependent	TRUE	185	30	FAR3, STB2, STV1, BUB2, AAC1, FET3, SEN15, SAM37, RNA14, ARG7, RIM9, AEP1, KAR5, SOV1, UBX4, AVO2, NAT4, MOT3, TVP18, ABF2, IRC21, SDD2, RCO1, PDS5, VPS20, CTF18, SEC14, YMR052C-A, YMR057C, YMR075C-A
Phe	SC	13	7.83	0.134292	20050	60700	120650	Dependent	Not Starvation_Dependent	TRUE	539	59	FPR3, HMG1, WAR1, BET5, CPR3, CFF1, DUS1, TDA9, TUB1, ALO1, AIM33, UFO1, RPM2, PRE8, UTP14, GIM5, RAD10, VPS9, TAF13, ARG81, TSL1, CUE4, CAC2, NUP188, MDM1, SEC65, URA5, PML39, ZDS2, COQ5, BUL2, CTK3, DAT1, TAF8, VAN1, ATR1, NAB6, NGL3, NDI1, GTR1, PHO84, TUB3, PGA3, ERG13, ATP18, YML082W, YML083C, YML084W, YML089C, YML090W, YML094C-A, YML096W, YML099W-A, YML101C-A, YML108W, YML116W-A, YML119W, Y…
Phe	SC	14	198.87	-0.620739	459250	467000	474850	Dependent	Not Starvation_Dependent	TRUE	32	7	PMS1, SAL1, END3, MKT1, SNN1, TCB2, TOP2
Phe	SC	15	17.43	-0.182635	111800	141050	172850	Dependent	Not Starvation_Dependent	TRUE	471	32	IRA2, ATG19, ATG34, PHM7, ADH1, DUF1, MPD2, HAL9, MSH2, SPO21, YPQ1, TRM10, RFC4, HMI1, COQ3, WRS1, SDD3, PKH2, IZH4, TPT1, ITR2, NDJ1, WSC3, INO4, MHF1, YOL085C, YOL099C, YOL106W, YOL107W, YOL085W-A, YOL083C-A, YOL097W-A
Phe	SC	16	6.9	-0.112651	251850	311350	354550	Dependent	Not Starvation_Dependent	TRUE	199	57	SYH1, SSE1, DPC25, CQD1, GDE1, CAR1, PEX25, BEM3, HOS3, IDI1, MRP51, DBP1, VPS30, MEI5, TFB2, RNY1, SPC29, KAP120, NAN1, HHO1, TBF1, TAF14, SPO19, RPL5, COX11, RDS2, ODC1, ISU1, GIP3, SPP1, UME1, MKK2, FRK1, RPL33A, POC4, KES1, NOP53, PXA1, PPT2, ATG5, PRP46, RRD2, RAD53, PEP4, KIP2, PRM4, TGS1, AIM44, YPL108W, YPL113C, YPL114W, YPL136W, YPL142C, YPL150W, YPL135C-A, YPL152W-A, YPL119C-A
Phe	YNB	4	17.085	0.163154	322500	379850	426200	Dependent	Starvation_Dependent	NA	157	63	TSC13, CDC7, ERP3, OSH2, RPN4, GPM2, GPD1, DIA3, RTK1, MRX9, MPS1, ARP2, PRP9, DBP10, SLM3, GPR1, PUS9, BSC1, PRM7, NAT1, SIR2, PRP11, MTF2, FAD1, NPC2, SIT4, STP4, KNH1, LHP1, SLC1, PBP4, MCH1, PSA1, MBP1, USO1, RAD59, TSR1, RPS29B, SYO1, UBC9, PEX19, IDP1, COX9, CBS1, BDF2, YET3, AHK1, BRE1, RPL31A, MRP10, YDL016C, YDL023C, YDL026W, YDL032W, YDL034W, YDL041W, YDL050C, YDL057W, YDL062W, YDL068W,…
Phe	YNB	7	13.49	-0.254032	0	6850	50900	Dependent	Starvation_Dependent	NA	520	27	CSE1, DOC1, KAP114, TAD1, RTF1, GUS1, RAI1, BRR6, PDE1, ZIP2, RMR1, HFM1, RTG2, HXK2, FZF1, ZRT1, ADH4, MNT2, VEL1, YPS5, PAU11, COS12, YGL239C, YGL242C, YGL260W, YGL262W, YGL258W-A
Phe	YNB	7	29.025	0.236062	405850	437350	478000	Dependent	Starvation_Dependent	NA	288	44	LEU1, MPO1, SCL1, ERG4, PDR1, PUF4, BIL2, KAP122, ATE1, JAC1, CKB1, GET1, ALK1, STT3, PIB2, PGD1, TRP5, CWH41, SCW11, CGR1, RPL30, RPL24A, AGA2, HOP2, MIG1, VIR1, PNC1, OCH1, HEM2, DST1, RNA15, RIM8, ALG13, RPT6, TIF4632, TYW3, DPC13, YGL024W, YGL034C, YGL039W, YGL041C, YGL042C, YGL041C-B, YGL014C-A
Phe	YNB	7	73.47	0.372397	852450	869550	881400	Dependent	Starvation_Dependent	NA	228	14	PBP1, OKP1, RNR4, TIM13, QCR9, UBR1, TYS1, TFG1, HGH1, BUB1, CRH1, HIP1, YGR182C, YGR190C
Phe	YNB	10	6.895	0.0822896	353900	390900	426400	Dependent	Starvation_Dependent	NA	395	39	CYR1, CTK2, CCT8, NOP9, RPC17, VTC4, MAD3, CCT3, TPH3, MPS3, BBC1, PET130, APS3, RRN7, RNR2, VPS53, MAD2, BET4, HCA4, KAR2, TAD2, SNX4, IRC18, LOH1, NUP192, NSP1, MHP1, GYP6, SDH9, YJL007C, YJL009W, YJL015C, YJL022W, YJL027C, YJL028W, YJL032W, YJL043W, YJL020W-A, YJL026C-A
Phe	YNB	10	6.965	0.0990548	86400	135900	174250	Dependent	Starvation_Dependent	NA	571	56	TRK1, URA2, AIM23, MRS3, LCB3, RPS21B, GLG2, TIF2, YUR1, RPB4, YAK1, IRC9, TIM17, ROQ1, SFH5, IDS2, SMT1, RPA34, DAS1, SNA3, INO1, VPS35, FBP26, SSY5, FAR1, CIS3, HSP150, PIR5, FMP33, JJJ2, TPK1, HAL5, QCR8, ERG20, SET2, ASG7, TOH1, CPS1, RFA3, KRE9, SWI3, RPL17B, ATG27, PFD1, ATP12, RBH1, DPI8, YJL132W, YJL135W, YJL150W, YJL152W, YJL163C, YJL169W, YJL175W, YJL156W-A, YJL136W-A
Phe	YNB	11	6.885	-0.114553	217800	278950	331850	Dependent	Starvation_Dependent	NA	663	71	NUP120, TOA2, MPE1, FBA1, BLI1, MSN4, MNR2, YET1, YNK1, NUP100, OSI1, STB6, LHS1, MUD2, AAN1, PSY1, PSG1, DHR2, SMY1, VMA5, TEF4, RRP14, HOT13, MDH1, SRX1, CYT2, CAB3, MIF2, CUE2, BUD2, MBR1, YJU3, YJU2, CWP1, MTC2, UTP11, YPF1, HSL1, APE1, GFA1, SEG2, AAT1, SLD2, HAP4, KTI12, ABF1, RAD27, APN1, PRR1, SBA1, VPH2, OAC1, CWP2, DPC7, YKL063C, YKL066W, YKL069W, YKL070W, YKL083W, YKL091C, YKL097C, YKL…
Phe	YNB	12	48.36	-0.34989	641500	659850	675950	Dependent	Starvation_Dependent	NA	207	18	SYM1, CQD2, NDL1, HAP1, GSY2, HSP60, LCB5, VPS63, YPT6, RED1, RPS28B, NEJ1, PDR8, TMA7, YLR252W, YLR255C, YLR257W, YLR264C-A
Phe	YNB	12	6.815	0.098365	225050	318300	369850	Dependent	Starvation_Dependent	NA	639	74	COX12, RIC1, AFB1, NFG1, TRX1, PDC1, STU2, FRE8, RPS0B, MLO50, EMA19, FCF2, IES3, NRS1, OSW2, SPT8, ERG3, MNL2, SHM2, REX2, FRS1, RPL22A, BUD28, BMT6, PER33, SND2, SPC3, PET309, FYV7, MEF1, XYL2, RGR1, LAM6, RFU1, BUD20, RPL10, FMP25, BOS1, SIC1, EMP46, GAL2, SRL2, EMP70, RAX2, ARP6, SMC4, CSF1, GAA1, ALT1, XDJ1, GEP5, SUL2, NYV1, GIS3, IOC2, KIN2, HRT3, CHA4, ICT1, ERG27, APC9, CDC45, LCL2, SEN2…
Phe	YNB	13	16.18	0.169101	258500	298950	342200	Dependent	Starvation_Dependent	NA	268	47	YPT7, VRL1, GLO1, TRM12, CDC5, MIX17, AIM34, MVP1, TAF4, PLB2, PLB1, ADI1, ANY1, HXT2, CLU1, SEC59, BUD22, ERG5, SOK2, SPO20, PEX9, STB4, FMS1, MAC1, UBC7, MSS1, MRPL3, CSI1, PEX12, TAP42, FAR8, RSF1, EIS1, HOF1, ARP9, RCH1, IMP2, MIH1, YML003W, YMR007W, YMR027W, YMR031W-A, YMR013W-A, YMR030W-A, YMR001C-A, YMR013C-A, YMR008C-A
Phe	YNB	13	19.705	0.168214	44150	78350	120700	Dependent	Starvation_Dependent	NA	447	45	FPR3, HMG1, WAR1, BET5, CPR3, CFF1, DUS1, TDA9, TUB1, ALO1, AIM33, UFO1, RPM2, PRE8, UTP14, GIM5, RAD10, VPS9, TAF13, ARG81, TSL1, CUE4, CAC2, NUP188, MDM1, SEC65, URA5, PML39, ZDS2, COQ5, BUL2, CTK3, DAT1, ATP18, YML082W, YML083C, YML084W, YML089C, YML090W, YML094C-A, YML096W, YML099W-A, YML101C-A, YML108W, YML100W-A
Phe	YNB	14	185.005	-0.622082	455900	464050	471150	Dependent	Starvation_Dependent	NA	30	8	END3, MKT1, SNN1, TCB2, TOP2, RHO2, NST1, YNL089C
Phe	YNB	15	31.035	-0.255492	148600	165350	179550	Dependent	Starvation_Dependent	NA	319	13	IRA2, ATG19, ATG34, PHM7, ADH1, DUF1, MPD2, HAL9, MSH2, MHF1, YOL085C, YOL085W-A, YOL083C-A
Rpn4	4NQO	6	6.18	0.0996166	66600	104900	160850	Independent	Not Starvation_Independent	NA	610	48	MIL1, RIM15, HAC1, AGX1, CAK1, CAF16, GYP8, STE2, BST1, EPL1, BUD27, FRS2, GAT1, PAU5, LPD1, GNA1, MDJ1, HSP12, IES1, HXT10, WWM1, CDC4, SMC1, BLM10, SEC4, VTC2, MSH4, SPB4, DEG1, LOC1, NIC96, YPI1, RPN11, SAD1, YFH7, FAR7, AUA1, SMX2, YFL032W, YFL019C, YFL015C, YFL012W, YFR006W, YFL012W-A, YFL013W-A, YFL031C-A, YFL015W-A, YFL021C-A
Rpn4	4NQO	7	9.045	-0.115644	13600	83100	121950	Independent	Not Starvation_Independent	NA	694	58	MCM6, ARO8, KEX1, POX1, CHC1, SPT16, SIP2, MIG2, YPT32, NCS6, VAM7, SKI8, CLG1, KIP3, MDM34, BOL2, NIF3, EDC1, COG1, SDT1, VRG4, OST5, MTC3, VID30, SHE10, SAP4, EMC4, TAN1, SEC15, ADE57, MTO1, HAP2, CSE1, DOC1, KAP114, TAD1, RTF1, GUS1, RAI1, BRR6, PDE1, ZIP2, RMR1, HFM1, RTG2, HXK2, FZF1, ZRT1, ADH4, MNT2, YGL204C, YGL214W, YGL217C, YGL218W, YGL230C, YGL235W, YGL239C, YGL242C
Rpn4	4NQO	7	5.755	0.0915341	475800	511300	542750	Independent	Not Starvation_Independent	NA	294	40	ERG26, ERP6, CDH1, RPN14, COG7, PMC1, BRP1, PMA1, LEU1, MPO1, EFM5, SWC4, CUL3, PEX31, TFG2, PRP18, ECT1, STF2, SEC9, NMA2, MCY1, SNU71, MSB2, EAT1, UGA1, VMA7, DPC29, MTL1, THG1, RPS25A, MSP1, YGR011W, YGR016W, YGR017W, YGR018C, YGR022C, YGR025W, YGR026W, YGL007C-A, YGL006W-A
Rpn4	4NQO	7	6.19	-0.102658	844350	888700	933050	Independent	Not Starvation_Independent	NA	542	48	RBG2, CBP4, ERG1, ATF2, PBP1, OKP1, RNR4, TIM13, QCR9, UBR1, TYS1, TFG1, HGH1, BUB1, CRH1, HIP1, TDH3, PDX1, XKS1, SKI6, FYV8, SNG1, YPP1, PMT6, ELP2, PCT1, YCH1, ADE3, TDA10, MVB12, CIR1, SER2, TRX2, ZPR1, SLI1, RTA1, RPS0A, RSM27, GPI1, CCH1, CRM1, YGR176W, YGR182C, YGR190C, YGR201C, YGR210C, YGR174W-A, YGR204C-A
Rpn4	4NQO	10	8.98	0.131781	293650	338600	381550	Independent	Not Starvation_Independent	NA	444	49	KAR2, TAD2, SNX4, IRC18, LOH1, NUP192, NSP1, MHP1, GYP6, SDH9, AIM22, RTT101, UBX6, CHM7, MTR4, IRC8, TDH1, PEP8, TIM54, LOG1, ZAP1, IKS1, BIT61, YHC3, BNA3, NUP82, LAS21, MRPL8, DLS1, MPM1, UTP18, ARG2, PSF2, JEM1, SMC3, APQ13, NET1, ICS3, PRY3, COA3, YJL043W, YJL064W, YJL067W, YJL068C, YJL070C, YJL052C-A, YJL077W-A, YJL077W-B, YJL047C-A
Rpn4	4NQO	11	24.37	-0.201487	243450	258350	274150	Independent	Not Starvation_Independent	NA	243	20	MIF2, CUE2, BUD2, MBR1, YJU3, YJU2, CWP1, MTC2, UTP11, YPF1, HSL1, APE1, GFA1, CWP2, YKL091C, YKL097C, YKL102C, YKL096C-B, YKL100W-A, YKL104W-A
Rpn4	4NQO	12	28.975	0.199351	181850	201100	221750	Independent	Not Starvation_Independent	NA	44	17	YEH2, IRC25, SDO1, IZH3, UBR2, SNF7, SED5, AAT2, ADE16, RPL15A, RAD5, RSC58, SMF3, MLH2, YLR030W, YLR031W, YLR036C
Rpn4	4NQO	14	15.93	0.157795	444550	462050	483300	Independent	Not Starvation_Independent	NA	56	19	APJ1, NIS1, TPM1, EOS1, SWS2, PMS1, SAL1, END3, MKT1, SNN1, TCB2, TOP2, RHO2, NST1, YPT53, APP1, YNL089C, YNL092W, YNL095C
Rpn4	4NQO	15	20.3	0.188953	135700	185350	206700	Independent	Not Starvation_Independent	NA	527	39	MET22, INP54, RIB2, RTG1, HST1, NUF2, NBA1, SDH5, THP1, DSC2, MDM20, BRX1, AVO1, REX4, IRA2, ATG19, ATG34, PHM7, ADH1, DUF1, MPD2, HAL9, MSH2, SPO21, YPQ1, TRM10, RFC4, HMI1, COQ3, WRS1, SDD3, ATP19, MHF1, YOL075C, YOL079W, YOL085C, YOL085W-A, YOL083C-A, YOL097W-A
Rpn4	4NQO	16	16.745	0.160089	168800	204400	229350	Independent	Not Starvation_Independent	NA	93	36	MEX67, DAP1, OYE3, COX10, MRPL40, NIP100, SPT14, TRE1, CUP9, CBC2, PPQ1, TCO89, CTI6, RTT10, MRN1, UIP4, MF(ALPHA)1, POS5, GUP2, NAB3, MIY2, PRM3, RSA1, DDC1, APL5, OXR1, RPL7B, CSM4, YIG1, AFT2, RTC6, COA2, YPL182C, YPL185W, YPL197C, YPL199C
Rpn4	AZC	6	11.225	0.119268	78500	98400	134750	Independent	Not Starvation_Independent	NA	357	32	CAK1, CAF16, GYP8, STE2, BST1, EPL1, BUD27, FRS2, GAT1, PAU5, LPD1, GNA1, MDJ1, HSP12, IES1, HXT10, WWM1, CDC4, SMC1, BLM10, SEC4, VTC2, MSH4, AUA1, SMX2, YFL019C, YFL015C, YFL012W, YFL012W-A, YFL013W-A, YFL015W-A, YFL021C-A
Rpn4	AZC	7	13.99	-0.14999	129150	177250	196150	Independent	Not Starvation_Independent	NA	410	37	RAD54, YRB30, CUP2, PMR1, HUR1, SUA5, SPO74, ROK1, NUP49, XRN1, BUD13, SAE2, MPT5, TOS3, ATG1, GTS1, MND1, STR3, TPN1, COX4, RPS26A, CDC55, COX13, IME4, HOS2, GCN1, DSD1, MDS3, YGL165C, YGL176C, YGL177W, YGL182C, YGL185C, YGL188C, YGL193C, YGL188C-A, YGL194C-A
Rpn4	AZC	9	7.555	0.115347	116450	161500	226950	Independent	Not Starvation_Independent	NA	479	59	HOP1, SPO22, SER33, RPN2, SEC28, RCI37, THS1, AIR1, CAB2, SDS3, KTR7, AIM19, AVT7, ICE2, UTP25, RSM25, LYS12, PRK1, BMT5, FYV10, FMC1, SGA1, XBP1, DPH1, SHQ1, SLM1, MOB1, PFK26, SEC24, HPM1, COX5B, HOS4, SDP1, POR2, NUP159, HIS5, PRM5, RHO3, RPI1, QDR1, QDR2, POG1, SIM1, AYR1, KGD1, STH1, RRT14, MET18, YIL082W, YIL086C, YIL089W, YIL092W, YIL100W, YIL102C, YIL108W, YIL105W-A, YIL100C-A, YIL115W-A,…
Rpn4	AZC	10	13.625	0.167811	600900	644150	683300	Independent	Not Starvation_Independent	NA	307	50	BUD4, FIP1, IME1, RPL43B, SFC1, JJJ3, YUH1, AIM25, RSM26, VPS25, URA8, SOD1, ADO1, ECM27, LIH1, ABM1, CPA2, YMR1, PXP2, NNF1, RSM7, TDA4, STE24, ILM1, JHD2, DMO1, ATP2, IBA57, RPS5, ENT3, VPS70, RSF2, EFM3, STR2, MNS1, NMD5, XPT1, SGM1, MCM22, TTI2, MET5, TIM8, YJR096W, YJR098C, YJR114W, YJR115W, YJR124C, YJR128W, YJR112W-A, YJR107C-A
Rpn4	AZC	12	18.1	-0.162498	610150	651700	685500	Independent	Not Starvation_Independent	NA	433	41	TOP3, THI7, FAR10, LIP2, VPS34, CSC1, ARV1, GPN3, MAP1, CDD1, ERF2, IRC20, RCK2, YEF3, SSP120, SYM1, CQD2, NDL1, HAP1, GSY2, HSP60, LCB5, VPS63, YPT6, RED1, RPS28B, NEJ1, PDR8, BOP2, SEC22, DCS1, CMG1, YCS4, TMA7, YLR235C, YLR236C, YLR252W, YLR255C, YLR257W, YLR269C, YLR264C-A
Rpn4	AZC	12	24.45	-0.200151	53050	82400	1e+05	Independent	Not Starvation_Independent	NA	270	20	HIF1, POM33, SSA2, PAU17, HSP104, ISA1, TPO1, FRA1, RRT7, GPI13, IRC19, RIX7, GRC3, PRP19, ENT4, UBI4, VPS13, SDH2, YLL032C, YLL037W
Rpn4	AZC	13	106.795	-0.440108	52100	63300	74250	Independent	Not Starvation_Independent	NA	103	13	TSL1, CUE4, CAC2, NUP188, MDM1, SEC65, URA5, PML39, ZDS2, YML099W-A, YML101C-A, YML108W, YML100W-A
Rpn4	AZC	14	10.22	-0.124424	497250	558900	606950	Independent	Not Starvation_Independent	NA	663	58	HEF3, PBI2, PUB1, ARK1, HDA1, RCM1, FAP1, EFM6, SSN8, SAM50, CRZ1, KTR5, HHF2, HHT2, SIW14, NCE103, IDH1, GPI15, BDP1, COG6, BOP3, YIP3, LAP2, SLM2, ALG11, SFB2, COG5, COX5A, MSG5, VAC7, POR1, OCA2, ARP5, NOP2, GCD10, MTQ1, YDJ1, AQR1, SUN4, RPL9B, FKH2, KSH1, YNL017C, YNL018C, YNL019C, YNL028W, YNL033W, YNL034W, YNL035C, YNL040W, YNL043C, YNL046W, YNL050C, YNL057W, YNL058C, YNL067W-A, YNL067W-B,…
Rpn4	AZC	14	10.045	-0.142553	210400	298800	355300	Independent	Not Starvation_Independent	NA	324	94	MFA2, LSM7, ALF1, PGA2, RPC31, INN1, GIM3, YCK2, CUZ1, NSG2, IGO1, PGA1, ASI2, YGP1, CBK1, RPL42A, RIA1, IBD2, BNI5, SKO1, FMP41, PSD1, APC1, MDG1, NOP13, TDA7, MRPL22, RPS3, RHO5, PBR1, IPI3, NPR1, MRPL19, UBP10, SWT21, KAR1, SRP1, DUG3, CHS1, SLZ1, WHI3, GCR2, NNR1, PSY2, SPS19, SPS18, RTT106, RIO2, SSB2, MER1, MRX7, VID27, RRG9, PEX17, IES2, RAP1, PPN2, MGS1, ALG9, ADE12, POP1, SSU72, ATG4, SQ…
Rpn4	BTZ	5	9.81	-0.0268182	112750	118300	126300	Independent	Not Starvation_Independent	NA	16	11	NPP2, GTT3, EAF5, MMS21, PXP1, URA3, GEA2, PMP2, TIM9, YEL020C-B, YEL018C-A
Rpn4	BTZ	7	5.4	-0.0790699	0	74850	198700	Independent	Not Starvation_Independent	NA	1443	106	SUT1, RAD54, YRB30, CUP2, PMR1, HUR1, SUA5, SPO74, ROK1, NUP49, XRN1, BUD13, SAE2, MPT5, TOS3, ATG1, GTS1, MND1, STR3, TPN1, COX4, RPS26A, CDC55, COX13, IME4, HOS2, GCN1, DSD1, MDS3, YIP4, EMP24, MCM6, ARO8, KEX1, POX1, CHC1, SPT16, SIP2, MIG2, YPT32, NCS6, VAM7, SKI8, CLG1, KIP3, MDM34, BOL2, NIF3, EDC1, COG1, SDT1, VRG4, OST5, MTC3, VID30, SHE10, SAP4, EMC4, TAN1, SEC15, ADE57, MTO1, HAP2, CSE1…
Rpn4	BTZ	7	89.81	0.395115	473250	484600	497500	Independent	Not Starvation_Independent	NA	138	15	ERG26, ERP6, CDH1, RPN14, COG7, PMC1, BRP1, PMA1, LEU1, MPO1, SCL1, ERG4, EFM5, YGL007C-A, YGL006W-A
Rpn4	BTZ	13	7.455	-0.0930634	826700	859400	922700	Independent	Not Starvation_Independent	NA	360	54	CAT8, GPI12, AEP2, RIT1, YKU70, NGL2, MRPL33, DSS1, HSH155, ABZ2, HAS1, TDA1, GOT1, HER2, JNM1, LCB1, PRC1, LIP1, DYN3, ADE4, ATM1, YME2, ADH2, UBP15, SCW10, FKS3, GAS1, PSE1, NIP1, UPA2, GLC8, ELP6, TGL3, PRE5, DIA1, ADH6, FET4, SNO4, ERR3, PAU19, YMR290W-A, YMR294W-A, YMR295C, YMR304C-A, YMR306C-A, YMR315W, YMR316C-A, YMR316C-B, YMR317W, YMR320W, YMR321C, YMR324C, YMR307C-A, YMR315W-A
Rpn4	BTZ	14	9.765	0.136441	427850	456550	483150	Independent	Not Starvation_Independent	NA	73	29	APJ1, NIS1, TPM1, EOS1, SWS2, PMS1, SAL1, END3, MKT1, SNN1, TCB2, TOP2, RHO2, NST1, YPT53, APP1, RPS7B, PHO23, RAS2, OCA1, MIC27, AVT4, POL1, MET4, PLS1, YNL089C, YNL092W, YNL095C, YNL097W-A
Rpn4	BTZ	15	6.78	-0.0961239	135500	168700	241600	Independent	Not Starvation_Independent	NA	665	56	RRT8, GSH2, GAL11, SPE2, DDR2, AIM39, PSH1, THI20, GPM3, ARG1, GPD2, MAM3, PRS5, APM4, CRT10, MET22, INP54, RIB2, RTG1, HST1, NUF2, NBA1, SDH5, THP1, DSC2, MDM20, BRX1, AVO1, REX4, IRA2, ATG19, ATG34, PHM7, ADH1, DUF1, MPD2, HAL9, MSH2, SPO21, YPQ1, TRM10, RFC4, HMI1, COQ3, WRS1, SDD3, ATP19, MHF1, YOL050C, YOL057W, YOL075C, YOL079W, YOL085C, YOL085W-A, YOL083C-A, YOL097W-A
Rpn4	BTZ	16	6.905	0.0985923	140300	204600	249900	Independent	Not Starvation_Independent	NA	199	60	CDC60, BEM4, SVS1, MLH3, SET6, ATG29, REV3, MRX4, MEX67, DAP1, OYE3, COX10, MRPL40, NIP100, SPT14, TRE1, CUP9, CBC2, PPQ1, TCO89, CTI6, RTT10, MRN1, UIP4, MF(ALPHA)1, POS5, GUP2, NAB3, MIY2, PRM3, RSA1, DDC1, APL5, OXR1, RPL7B, CSM4, YIG1, AFT2, TPK2, HRR25, PGC1, TYW1, RKM1, IPL1, SRP72, NIP7, PUS1, LEA1, THI6, CBP3, BMS1, RTC6, COA2, YPL162C, YPL182C, YPL185W, YPL197C, YPL199C, YPL205C, YPL216W
Rpn4	LiAc	4	45.8	-0.281128	516000	532100	547100	Independent	Not Starvation_Independent	NA	81	12	ARO3, EHD3, KRS1, ENA5, ENA2, ENA1, RSM10, NRG1, HEM13, YDR042C, YDR034C-A, YDR034W-B
Rpn4	LiAc	7	17.745	-0.167465	42950	111300	155900	Independent	Not Starvation_Independent	NA	744	64	STR3, TPN1, COX4, RPS26A, CDC55, COX13, IME4, HOS2, GCN1, DSD1, MDS3, YIP4, EMP24, MCM6, ARO8, KEX1, POX1, CHC1, SPT16, SIP2, MIG2, YPT32, NCS6, VAM7, SKI8, CLG1, KIP3, MDM34, BOL2, NIF3, EDC1, COG1, SDT1, VRG4, OST5, MTC3, VID30, SHE10, SAP4, EMC4, TAN1, SEC15, ADE57, MTO1, HAP2, CSE1, DOC1, KAP114, TAD1, RTF1, YGL185C, YGL188C, YGL193C, YGL199C, YGL204C, YGL214W, YGL217C, YGL218W, YGL230C, YGL2…
Rpn4	LiAc	7	17.135	-0.181877	840050	867100	908250	Independent	Not Starvation_Independent	NA	429	36	PSD2, MSM1, YIP1, RBG2, CBP4, ERG1, ATF2, PBP1, OKP1, RNR4, TIM13, QCR9, UBR1, TYS1, TFG1, HGH1, BUB1, CRH1, HIP1, TDH3, PDX1, XKS1, SKI6, FYV8, SNG1, YPP1, PMT6, ELP2, PCT1, YCH1, ADE3, YGR176W, YGR182C, YGR190C, YGR201C, YGR174W-A
Rpn4	LiAc	7	6.84	0.116402	376350	407100	465900	Independent	Not Starvation_Independent	NA	348	55	BIL2, KAP122, ATE1, JAC1, CKB1, GET1, ALK1, STT3, PIB2, PGD1, TRP5, CWH41, SCW11, CGR1, RPL30, RPL24A, AGA2, HOP2, MIG1, VIR1, PNC1, OCH1, HEM2, DST1, RNA15, RIM8, ALG13, RPT6, TIF4632, TYW3, MST27, PRM8, ERV14, OLE1, SDS23, GEP7, RAD6, PKP2, YBP2, DUO1, PYC1, PUS2, MRH4, ALG2, SGF73, NPY1, DPC13, YGL024W, YGL034C, YGL039W, YGL041C, YGL042C, YGL052W, YGL041C-B, YGL063C-A
Rpn4	LiAc	14	15.755	0.159153	455150	489200	516450	Independent	Not Starvation_Independent	NA	135	36	ARP5, NOP2, GCD10, MTQ1, YDJ1, AQR1, SUN4, RPL9B, FKH2, RPL16B, TOM7, LAT1, RNH201, MSK1, MLF3, IMP4, MKS1, APJ1, NIS1, TPM1, EOS1, SWS2, PMS1, SAL1, END3, MKT1, SNN1, TCB2, TOP2, RHO2, NST1, YNL057W, YNL058C, YNL089C, YNL067W-A, YNL067W-B
Rpn4	Low G	1	6.51	-0.149	0	35500	65800	Independent	Starvation_Independent	NA	562	37	CLN3, CDC24, ERV46, PTA1, GCV3, BOL3, SPC72, GEM1, AIM2, OAF1, FLC2, ACS1, PEX22, GPB2, CNE1, ECM1, BDH1, BDH2, GDH3, FLO9, SEO1, TDA8, PAU8, BOL1, YAL045C, YAL064W, YAL066W, YAL065C, YAL042C-A, YAL056C-A, YAL064W-B, YAL069W, YAL067W-A, YAL068W-A, YAL047W-A, YAL059C-A, YAL063C-A
Rpn4	Low G	2	18.24	-0.187188	526800	545750	575600	Independent	Starvation_Independent	NA	428	31	BMT2, MAK5, SUP45, ADH5, MRPS9, RTC2, YSW1, ARA1, TBS1, APD1, SPP381, RIB7, RPB5, CNS1, SLI15, ICS2, AMN1, IFA38, CDC28, CSH1, TOS1, EXO5, ARL1, UBS1, TYR1, POP7, PEX32, SSE2, YSY6, YBR144C, YBR141W-A
Rpn4	Low G	5	30.05	0.206473	257100	274300	291500	Independent	Starvation_Independent	NA	118	18	HOM3, PIC2, GIP2, HIS1, FCY2, HMF1, PET117, PCL6, FCY21, CEM1, GPP2, THO1, VHR2, ICL1, RRT13, RPL34A, FCY22, YER053C-A
Rpn4	Low G	7	18.13	-0.184327	133300	162550	192550	Independent	Starvation_Independent	NA	351	34	YRB30, CUP2, PMR1, HUR1, SUA5, SPO74, ROK1, NUP49, XRN1, BUD13, SAE2, MPT5, TOS3, ATG1, GTS1, MND1, STR3, TPN1, COX4, RPS26A, CDC55, COX13, IME4, HOS2, GCN1, YGL165C, YGL176C, YGL177W, YGL182C, YGL185C, YGL188C, YGL193C, YGL188C-A, YGL194C-A
Rpn4	Low G	7	7.35	0.107458	401400	444500	526700	Independent	Starvation_Independent	NA	548	76	ERG26, ERP6, CDH1, RPN14, COG7, PMC1, BRP1, PMA1, LEU1, MPO1, SCL1, ERG4, PDR1, PUF4, BIL2, KAP122, ATE1, JAC1, CKB1, GET1, ALK1, STT3, PIB2, PGD1, TRP5, CWH41, SCW11, CGR1, RPL30, RPL24A, AGA2, HOP2, MIG1, VIR1, PNC1, OCH1, HEM2, DST1, RNA15, RIM8, ALG13, RPT6, TIF4632, TYW3, MST27, PRM8, EFM5, SWC4, CUL3, PEX31, TFG2, PRP18, ECT1, STF2, SEC9, NMA2, MCY1, SNU71, MSB2, EAT1, UGA1, DPC13, YGL024W,…
Rpn4	Low G	10	21.655	0.184377	331450	347200	370900	Independent	Starvation_Independent	NA	244	19	NUP192, NSP1, MHP1, GYP6, SDH9, AIM22, RTT101, UBX6, CHM7, MTR4, IRC8, TDH1, PEP8, TIM54, LOG1, ZAP1, YJL043W, YJL052C-A, YJL047C-A
Rpn4	Low G	10	21.83	0.189098	438600	473150	499300	Independent	Starvation_Independent	NA	212	33	AVT1, MPP10, MRX12, SAG1, APL1, POL31, SUI2, MHO1, TDH2, SPC1, MET3, CAL4, GPI14, TMA22, ILV3, ESS1, TES1, REC107, LSM8, MDE1, BNA1, RBH2, GEA1, CPR7, RAV1, PET191, RAD26, LSO1, YJR012C, YJR015W, YJR018W, YJR020W, YJR023C
Rpn4	Low G	12	58.145	0.271053	7e+05	719900	726850	Independent	Starvation_Independent	NA	258	25	RSO55, PUT7, ECI1, NNT1, CTS1, RPS30A, MEC3, GUF1, COQ11, GCD7, SEC72, GSP1, ATP14, YHC1, ECM38, YLR278C, YLR279W, YLR280C, YLR282C, YLR287C, YLR294C, YLR296W, YLR297W, YLR285C-A, YLR286W-A
Rpn4	Low G	14	17.085	-0.192556	242300	262800	290600	Independent	Starvation_Independent	NA	120	31	UBP10, SWT21, KAR1, SRP1, DUG3, CHS1, SLZ1, WHI3, GCR2, NNR1, PSY2, SPS19, SPS18, RTT106, RIO2, SSB2, MER1, MRX7, VID27, RRG9, PEX17, IES2, RAP1, YNL190W, YNL193W, YNL194C, YNL195C, YNL198C, YNL203C, YNL205C, YNL208W
Rpn4	Low G	15	9.625	0.134602	746450	773550	847250	Independent	Starvation_Independent	NA	299	68	AIM41, RUD3, RFC1, STE13, RCN2, MCT1, ODC2, DSC3, RPB8, ISU2, HER1, MCP1, WTM2, WTM1, MKK1, MGE1, KIN4, RPL33B, IRC13, DFR1, HES1, ABP140, MET7, SSP2, PUS7, ESA1, DGA1, ENV9, SRL1, APC5, CLP1, TUM1, TMA16, NAT5, SEC63, OSW1, TRE2, CDC31, HNT3, RPT4, GCD1, RPN8, GPN2, DSE3, RBL2, PNT1, HRK1, PAC1, VPH1, FSF1, YTM1, TPO4, MOD5, RIM20, CAF20, HEM4, RFM1, FSH3, PLP2, YOR218C, YOR225W, YOR238W, YOR248…
Rpn4	Low G	15	43.435	0.269789	139300	151450	165450	Independent	Starvation_Independent	NA	231	14	PHM7, ADH1, DUF1, MPD2, HAL9, MSH2, SPO21, YPQ1, TRM10, RFC4, HMI1, MHF1, YOL085C, YOL085W-A
Rpn4	Low G	16	6.065	-0.0743594	612150	636300	696200	Independent	Starvation_Independent	NA	105	54	YME1, CCL1, ATH1, YOP1, APL4, CSR2, NTO1, SRO7, HTS1, ARP7, GLN1, VMA13, ERV2, IRC16, TIP41, TIF5, PUF2, RPL43A, OPI11, THP3, MCM16, MSF1, TAH18, ATG11, MAK3, NHP6A, SMK1, SEC8, TFB4, BRR1, YMC1, ARO7, JID1, FCY1, ROX1, UBA3, ISA2, HOS1, SPE3, MED1, NOT5, LTP1, TKL1, OPY2, SPO24, YPR027C, YPR039W, YPR050C, YPR053C, YPR059C, YPR063C, YPR064W, YPR071W, YPR074W-A
Rpn4	Low N	7	7.03	-0.112528	111950	149050	190650	Independent	Starvation_Independent	NA	532	40	PMR1, HUR1, SUA5, SPO74, ROK1, NUP49, XRN1, BUD13, SAE2, MPT5, TOS3, ATG1, GTS1, MND1, STR3, TPN1, COX4, RPS26A, CDC55, COX13, IME4, HOS2, GCN1, DSD1, MDS3, YIP4, EMP24, MCM6, ARO8, KEX1, YGL176C, YGL177W, YGL182C, YGL185C, YGL188C, YGL193C, YGL199C, YGL204C, YGL188C-A, YGL194C-A
Rpn4	Low N	10	9.145	-0.120114	624400	660500	689950	Independent	Starvation_Independent	NA	185	38	ADO1, ECM27, LIH1, ABM1, CPA2, YMR1, PXP2, NNF1, RSM7, TDA4, STE24, ILM1, JHD2, DMO1, ATP2, IBA57, RPS5, ENT3, VPS70, RSF2, EFM3, STR2, MNS1, NMD5, XPT1, SGM1, MCM22, TTI2, MET5, IML1, HOM6, TIM8, YJR114W, YJR115W, YJR124C, YJR128W, YJR112W-A, YJR107C-A
Rpn4	Low N	10	11.54	-0.131744	310500	330900	366550	Independent	Starvation_Independent	NA	314	33	NSP1, MHP1, GYP6, SDH9, AIM22, RTT101, UBX6, CHM7, MTR4, IRC8, TDH1, PEP8, TIM54, LOG1, ZAP1, IKS1, BIT61, YHC3, BNA3, NUP82, LAS21, MRPL8, DLS1, MPM1, UTP18, COA3, YJL043W, YJL064W, YJL067W, YJL068C, YJL070C, YJL052C-A, YJL047C-A
Rpn4	Low N	12	5.415	0.0840149	545750	657600	728450	Independent	Starvation_Independent	NA	1007	110	NOP56, PBA1, YKE2, COQ9, MSS51, QRI5, HMX1, ENT2, HRD3, SEC13, PNP1, CLB4, ATG38, TUB4, CRR1, FRE1, CDC123, CPR6, COA4, MSC3, CCC1, RSA3, UTP13, IFH1, UCC1, BUR2, ADY4, ECM22, CDC42, BNA5, EST1, TOP3, THI7, FAR10, LIP2, VPS34, CSC1, ARV1, GPN3, MAP1, CDD1, ERF2, IRC20, RCK2, YEF3, SSP120, SYM1, CQD2, NDL1, HAP1, GSY2, HSP60, LCB5, VPS63, YPT6, RED1, RPS28B, NEJ1, PDR8, BOP2, SEC22, DCS1, CMG1, YC…
Rpn4	Low N	13	11.275	0.1381	242100	304350	346600	Independent	Starvation_Independent	NA	371	62	YPT7, VRL1, GLO1, TRM12, GIS4, YAP1, ERG6, MRPL39, SPT5, RAD33, ERV25, UBX2, TRM9, TAF11, CDC5, MIX17, AIM34, MVP1, TAF4, PLB2, PLB1, ADI1, ANY1, HXT2, CLU1, SEC59, BUD22, ERG5, SOK2, SPO20, PEX9, STB4, FMS1, MAC1, UBC7, MSS1, MRPL3, CSI1, PEX12, TAP42, FAR8, RSF1, EIS1, HOF1, ARP9, RCH1, IMP2, MIH1, MSN2, MIN4, YML003W, YML009C-A, YML009W-B, YML012C-A, YMR007W, YMR027W, YMR031W-A, YMR013W-A, YMR…
Rpn4	Low N	14	10.86	-0.130117	365000	445650	481000	Independent	Starvation_Independent	NA	310	67	NIS1, TPM1, EOS1, SWS2, PMS1, SAL1, END3, MKT1, SNN1, TCB2, TOP2, RHO2, NST1, YPT53, APP1, RPS7B, PHO23, RAS2, OCA1, MIC27, AVT4, POL1, MET4, LEU4, RRT16, INP52, YAF9, NOP15, CYB5, DBP2, RPC19, DMA2, MLS1, DCP2, NCS2, TOM70, MRP35, NMA111, NAF1, ESBP6, SPC98, FAR11, TEP1, NRK1, CPT1, TOM22, KRE33, FYV6, FPR1, EAF7, NAM9, SRV2, THO2, YSF3, DGR1, PLS1, YNL089C, YNL092W, YNL095C, YNL108C, YNL109W, Y…
Rpn4	Low N	15	12.32	0.140547	790950	820100	851250	Independent	Starvation_Independent	NA	251	45	PUS7, ESA1, DGA1, ENV9, SRL1, APC5, CLP1, TUM1, TMA16, NAT5, SEC63, OSW1, TRE2, CDC31, HNT3, RPT4, GCD1, RPN8, GPN2, DSE3, RBL2, PNT1, HRK1, PAC1, VPH1, FSF1, YTM1, TPO4, MOD5, RIM20, CAF20, HEM4, RFM1, FSH3, PLP2, HUA2, RDL1, RDL2, RRP36, YOR248W, YOR263C, YOR268C, YOR277C, YOR282W, YOR283W
Rpn4	Low N	15	14.72	-0.16416	120550	158950	182350	Independent	Starvation_Independent	NA	535	30	AVO1, REX4, IRA2, ATG19, ATG34, PHM7, ADH1, DUF1, MPD2, HAL9, MSH2, SPO21, YPQ1, TRM10, RFC4, HMI1, COQ3, WRS1, SDD3, PKH2, IZH4, TPT1, ITR2, MHF1, YOL079W, YOL085C, YOL099C, YOL085W-A, YOL083C-A, YOL097W-A
Rpn4	SC	7	13.055	-0.152312	77550	111050	146150	Independent	Not Starvation_Independent	TRUE	563	37	CDC55, COX13, IME4, HOS2, GCN1, DSD1, MDS3, YIP4, EMP24, MCM6, ARO8, KEX1, POX1, CHC1, SPT16, SIP2, MIG2, YPT32, NCS6, VAM7, SKI8, CLG1, KIP3, MDM34, BOL2, NIF3, EDC1, COG1, SDT1, VRG4, YGL193C, YGL199C, YGL204C, YGL214W, YGL217C, YGL218W, YGL194C-A
Rpn4	SC	7	4.595	0.102153	349800	407000	450650	Independent	Not Starvation_Independent	FALSE	362	65	PIB2, PGD1, TRP5, CWH41, SCW11, CGR1, RPL30, RPL24A, AGA2, HOP2, MIG1, VIR1, PNC1, OCH1, HEM2, DST1, RNA15, RIM8, ALG13, RPT6, TIF4632, TYW3, MST27, PRM8, ERV14, OLE1, SDS23, GEP7, RAD6, PKP2, YBP2, DUO1, PYC1, PUS2, MRH4, ALG2, SGF73, NPY1, MNP1, RPB9, AFT1, HSF1, MPS2, RPL7A, HNM1, DBP3, KXD1, MPC1, SCY1, GUP1, LCL3, DPC13, YGL024W, YGL034C, YGL039W, YGL041C, YGL042C, YGL052W, YGL069C, YGL072C,…
Rpn4	SC	7	7.05	-0.105205	861200	894200	944300	Independent	Not Starvation_Independent	TRUE	471	42	UBR1, TYS1, TFG1, HGH1, BUB1, CRH1, HIP1, TDH3, PDX1, XKS1, SKI6, FYV8, SNG1, YPP1, PMT6, ELP2, PCT1, YCH1, ADE3, TDA10, MVB12, CIR1, SER2, TRX2, ZPR1, SLI1, RTA1, RPS0A, RSM27, GPI1, CCH1, CRM1, MRPL9, TOS2, PET54, HSV2, AZR1, YGR190C, YGR201C, YGR210C, YGR219W, YGR204C-A
Rpn4	SC	13	6.105	0.101259	0	39950	90700	Independent	Not Starvation_Independent	FALSE	391	50	RPM2, PRE8, UTP14, GIM5, RAD10, VPS9, TAF13, ARG81, TSL1, CUE4, CAC2, NUP188, MDM1, SEC65, URA5, PML39, ZDS2, COQ5, BUL2, CTK3, DAT1, TAF8, VAN1, ATR1, NAB6, NGL3, NDI1, GTR1, PHO84, TUB3, PGA3, ERG13, RSC9, MSC1, COX14, ERO1, COS3, YML094C-A, YML096W, YML099W-A, YML101C-A, YML108W, YML116W-A, YML119W, YML122C, YML131W, YML133C, YML100W-A, YML133W-A, YML133W-B
Rpn4	SC	14	24.395	0.217546	447750	462100	481250	Independent	Not Starvation_Independent	TRUE	50	17	NIS1, TPM1, EOS1, SWS2, PMS1, SAL1, END3, MKT1, SNN1, TCB2, TOP2, RHO2, NST1, YPT53, APP1, YNL089C, YNL092W
Rpn4	SC	16	7.445	0.103789	143250	190200	265250	Independent	Not Starvation_Independent	FALSE	233	68	RRD2, RAD53, PEP4, KIP2, PRM4, TGS1, AIM44, PET20, CDC60, BEM4, SVS1, MLH3, SET6, ATG29, REV3, MRX4, MEX67, DAP1, OYE3, COX10, MRPL40, NIP100, SPT14, TRE1, CUP9, CBC2, PPQ1, TCO89, CTI6, RTT10, MRN1, UIP4, MF(ALPHA)1, POS5, GUP2, NAB3, MIY2, PRM3, RSA1, DDC1, APL5, OXR1, RPL7B, CSM4, YIG1, AFT2, TPK2, HRR25, PGC1, TYW1, RKM1, IPL1, SRP72, NIP7, PUS1, LEA1, THI6, CBP3, RTC6, COA2, YPL162C, YPL182C…
Rpn4	YNB	1	7.81	-0.152772	0	39500	59800	Independent	Starvation_Independent	NA	537	33	PTA1, GCV3, BOL3, SPC72, GEM1, AIM2, OAF1, FLC2, ACS1, PEX22, GPB2, CNE1, ECM1, BDH1, BDH2, GDH3, FLO9, SEO1, TDA8, PAU8, BOL1, YAL045C, YAL064W, YAL066W, YAL065C, YAL056C-A, YAL064W-B, YAL069W, YAL067W-A, YAL068W-A, YAL047W-A, YAL059C-A, YAL063C-A
Rpn4	YNB	7	9.285	-0.126548	853950	882500	936000	Independent	Starvation_Independent	NA	515	41	OKP1, RNR4, TIM13, QCR9, UBR1, TYS1, TFG1, HGH1, BUB1, CRH1, HIP1, TDH3, PDX1, XKS1, SKI6, FYV8, SNG1, YPP1, PMT6, ELP2, PCT1, YCH1, ADE3, TDA10, MVB12, CIR1, SER2, TRX2, ZPR1, SLI1, RTA1, RPS0A, RSM27, GPI1, CCH1, CRM1, YGR182C, YGR190C, YGR201C, YGR210C, YGR204C-A
Rpn4	YNB	12	7.25	0.1001	644300	674850	746550	Independent	Starvation_Independent	NA	720	61	CQD2, NDL1, HAP1, GSY2, HSP60, LCB5, VPS63, YPT6, RED1, RPS28B, NEJ1, PDR8, BOP2, SEC22, DCS1, CMG1, YCS4, PIG1, MCM5, SMD2, DBP9, YSH1, RSO55, PUT7, ECI1, NNT1, CTS1, RPS30A, MEC3, GUF1, COQ11, GCD7, SEC72, GSP1, ATP14, YHC1, ECM38, EXG1, HRI1, MET17, ACO1, STT4, UBC12, CDA1, TMA7, YLR255C, YLR257W, YLR269C, YLR278C, YLR279W, YLR280C, YLR282C, YLR287C, YLR294C, YLR296W, YLR297W, YLR302C, YLR285C…
Rpn4	YNB	13	19.845	0.174996	49650	69950	96100	Independent	Starvation_Independent	NA	303	30	ALO1, AIM33, UFO1, RPM2, PRE8, UTP14, GIM5, RAD10, VPS9, TAF13, ARG81, TSL1, CUE4, CAC2, NUP188, MDM1, SEC65, URA5, PML39, ZDS2, COQ5, BUL2, YML089C, YML090W, YML094C-A, YML096W, YML099W-A, YML101C-A, YML108W, YML100W-A
Rpn4	YNB	14	19.08	0.188895	456400	473400	518150	Independent	Starvation_Independent	NA	139	37	POR1, OCA2, ARP5, NOP2, GCD10, MTQ1, YDJ1, AQR1, SUN4, RPL9B, FKH2, RPL16B, TOM7, LAT1, RNH201, MSK1, MLF3, IMP4, MKS1, APJ1, NIS1, TPM1, EOS1, SWS2, PMS1, SAL1, END3, MKT1, SNN1, TCB2, TOP2, RHO2, YNL057W, YNL058C, YNL089C, YNL067W-A, YNL067W-B
Thr	4NQO	1	64.985	-0.441115	0	37750	45700	Dependent	Not Starvation_Dependent	NA	417	22	ACS1, PEX22, GPB2, CNE1, ECM1, BDH1, BDH2, GDH3, FLO9, SEO1, TDA8, PAU8, YAL064W, YAL066W, YAL065C, YAL056C-A, YAL064W-B, YAL069W, YAL067W-A, YAL068W-A, YAL059C-A, YAL063C-A
Thr	4NQO	4	9.83	-0.131135	140350	184800	216050	Dependent	Not Starvation_Dependent	NA	436	44	RGT2, SCM3, RPO21, BPL1, CRD1, CCT4, COP1, LDB17, RPN5, NOP14, ATG9, RPC53, BUD30, SAS10, MSH5, CLB3, CMR1, DMO2, STE7, DHH1, ENT1, CDC9, CDC36, FAP7, NRP1, SFA1, UGX2, UGA3, GLT1, PAR32, DLD1, AIR2, GID12, DLD2, MHF2, YDL144C, YDL152W, YDL158C, YDL162C, YDL163W, YDL172C, YDL177C, YDL159W-A, YDL159C-B
Thr	4NQO	5	96.55	0.479335	368950	377650	391500	Dependent	Not Starvation_Dependent	NA	44	9	NUP157, MAM1, GLE2, KAP123, SWI4, LSM4, TMN3, BOI2, YER107W-A
Thr	4NQO	7	19.095	0.207875	384050	418050	466350	Dependent	Not Starvation_Dependent	NA	339	53	PUF4, BIL2, KAP122, ATE1, JAC1, CKB1, GET1, ALK1, STT3, PIB2, PGD1, TRP5, CWH41, SCW11, CGR1, RPL30, RPL24A, AGA2, HOP2, MIG1, VIR1, PNC1, OCH1, HEM2, DST1, RNA15, RIM8, ALG13, RPT6, TIF4632, TYW3, MST27, PRM8, ERV14, OLE1, SDS23, GEP7, RAD6, PKP2, YBP2, DUO1, PYC1, PUS2, DPC13, YGL024W, YGL034C, YGL039W, YGL041C, YGL042C, YGL052W, YGL041C-B, YGL063C-A, YGL014C-A
Thr	4NQO	7	60.96	-0.339095	132050	150200	163850	Dependent	Not Starvation_Dependent	NA	206	19	TOS3, ATG1, GTS1, MND1, STR3, TPN1, COX4, RPS26A, CDC55, COX13, IME4, HOS2, GCN1, YGL182C, YGL185C, YGL188C, YGL193C, YGL188C-A, YGL194C-A
Thr	4NQO	9	39.62	0.299287	268400	281000	294450	Dependent	Not Starvation_Dependent	NA	136	17	ULP2, BCY1, CAP2, CKA1, CST6, PRM2, NOT3, TED1, APQ12, GVP36, PKP1, CBR1, AGE2, PIG2, MET30, YIL032C, YIL046W-A
Thr	4NQO	11	9.57	-0.0844148	35050	55300	83850	Dependent	Not Starvation_Dependent	NA	288	21	CNB1, DPH2, ACP1, SDS22, MST1, MIA40, YKT6, PEX1, PTK1, MNN4, TOR2, EAP1, LOS1, ADD66, EMC3, CBT1, STE6, UBA1, TRP3, SAC1, YKL202W
Thr	4NQO	11	15.665	-0.165433	245800	275100	316650	Dependent	Not Starvation_Dependent	NA	410	44	YET1, YNK1, NUP100, OSI1, STB6, LHS1, MUD2, AAN1, PSY1, PSG1, DHR2, SMY1, VMA5, TEF4, RRP14, HOT13, MDH1, SRX1, CYT2, CAB3, MIF2, CUE2, BUD2, MBR1, YJU3, YJU2, CWP1, MTC2, UTP11, YPF1, HSL1, APE1, CWP2, DPC7, YKL066W, YKL069W, YKL070W, YKL083W, YKL091C, YKL097C, YKL102C, YKL068W-A, YKL096C-B, YKL100W-A
Thr	4NQO	12	17.45	0.180223	179800	201150	222300	Dependent	Not Starvation_Dependent	NA	47	18	PSR2, YEH2, IRC25, SDO1, IZH3, UBR2, SNF7, SED5, AAT2, ADE16, RPL15A, RAD5, RSC58, SMF3, MLH2, YLR030W, YLR031W, YLR036C
Thr	4NQO	12	98.325	-0.446495	653350	667650	681650	Dependent	Not Starvation_Dependent	NA	210	16	GSY2, HSP60, LCB5, VPS63, YPT6, RED1, RPS28B, NEJ1, PDR8, BOP2, SEC22, DCS1, TMA7, YLR257W, YLR269C, YLR264C-A
Thr	4NQO	14	14.285	0.156117	466300	488000	515250	Dependent	Not Starvation_Dependent	NA	108	29	ARP5, NOP2, GCD10, MTQ1, YDJ1, AQR1, SUN4, RPL9B, FKH2, RPL16B, TOM7, LAT1, RNH201, MSK1, MLF3, IMP4, MKS1, APJ1, NIS1, TPM1, EOS1, SWS2, PMS1, SAL1, END3, MKT1, SNN1, YNL067W-A, YNL067W-B
Thr	4NQO	15	19.71	0.178075	565200	589000	625150	Dependent	Not Starvation_Dependent	NA	394	27	ADE2, AFI1, ORT1, VPS17, EFT1, BAG7, IRC14, IDH2, SIA1, RUP1, SFL1, ARP8, LSC1, THI80, ELG1, PNO1, MDM32, SPP2, SMP3, MRPL23, RPB2, ATG40, PDR5, SLP1, YOR131C, YOR139C, YOR146W
Thr	4NQO	15	22.19	0.189374	284100	311550	348650	Dependent	Not Starvation_Dependent	NA	115	36	PHO80, IZH2, PFA4, SIN3, RPB11, TOP1, CSI2, COQ10, MDM12, RCL1, PLB3, HTZ1, HRD1, IRC10, CMK2, ESC8, TLG2, TOS7, TAT2, DIS3, RRP6, ALG6, YSP3, UTP23, DNL4, TSR3, SGT2, SLG1, TIR4, TIR2, YOL014W, YOR008C-A, YOL013W-B, YOR008W-B, YOL019W-A, YOL013W-A
Thr	AZC	1	28.72	-0.252991	0	41800	56350	Dependent	Not Starvation_Dependent	NA	511	28	SPC72, GEM1, AIM2, OAF1, FLC2, ACS1, PEX22, GPB2, CNE1, ECM1, BDH1, BDH2, GDH3, FLO9, SEO1, TDA8, PAU8, YAL064W, YAL066W, YAL065C, YAL056C-A, YAL064W-B, YAL069W, YAL067W-A, YAL068W-A, YAL047W-A, YAL059C-A, YAL063C-A
Thr	AZC	5	31.765	0.250704	355000	368100	394550	Dependent	Not Starvation_Dependent	NA	92	18	UBP9, PRS2, UBC6, AST2, RPS8B, SSA4, RTT105, NUP157, MAM1, GLE2, KAP123, SWI4, LSM4, TMN3, BOI2, SPR6, YER097W, YER107W-A
Thr	AZC	7	23.785	-0.206038	111200	148050	175100	Dependent	Not Starvation_Dependent	NA	469	33	BUD13, SAE2, MPT5, TOS3, ATG1, GTS1, MND1, STR3, TPN1, COX4, RPS26A, CDC55, COX13, IME4, HOS2, GCN1, DSD1, MDS3, YIP4, EMP24, MCM6, ARO8, KEX1, YGL176C, YGL177W, YGL182C, YGL185C, YGL188C, YGL193C, YGL199C, YGL204C, YGL188C-A, YGL194C-A
Thr	AZC	9	29.015	0.224358	271950	291800	312850	Dependent	Not Starvation_Dependent	NA	151	26	TIM44, YKE4, IRR1, EMC5, EMA17, SSM4, ULP2, BCY1, CAP2, CKA1, CST6, PRM2, NOT3, TED1, APQ12, GVP36, PKP1, CBR1, AGE2, PIG2, YIL024C, YIL025C, YIL028W, YIL032C, YIL029W-A, YIL030W-A
Thr	AZC	10	24.355	0.217771	331000	343600	366050	Dependent	Not Starvation_Dependent	NA	227	18	NSP1, MHP1, GYP6, SDH9, AIM22, RTT101, UBX6, CHM7, MTR4, IRC8, TDH1, PEP8, TIM54, LOG1, ZAP1, YJL043W, YJL052C-A, YJL047C-A
Thr	AZC	12	42.165	-0.263698	656250	672350	688100	Dependent	Not Starvation_Dependent	NA	259	18	GSY2, HSP60, LCB5, VPS63, YPT6, RED1, RPS28B, NEJ1, PDR8, BOP2, SEC22, DCS1, CMG1, YCS4, TMA7, YLR257W, YLR269C, YLR264C-A
Thr	AZC	13	11.12	-0.137864	294900	352650	414800	Dependent	Not Starvation_Dependent	NA	343	66	CLU1, SEC59, BUD22, ERG5, SOK2, SPO20, PEX9, STB4, FMS1, MAC1, UBC7, MSS1, MRPL3, CSI1, PEX12, TAP42, FAR8, RSF1, EIS1, HOF1, ARP9, RCH1, IMP2, MIH1, MSN2, CCS1, SUB1, YET2, ARA2, ARG80, MCM1, IOC4, NUP116, CSM3, ERB1, FAR3, STB2, STV1, BUB2, AAC1, FET3, SEN15, SAM37, RNA14, ARG7, RIM9, AEP1, KAR5, SOV1, UBX4, AVO2, NAT4, MOT3, TVP18, ABF2, IRC21, SDD2, RCO1, YMR027W, YMR031W-A, YMR052C-A, YMR057…
Thr	AZC	13	27.565	-0.200849	19700	58750	86350	Dependent	Not Starvation_Dependent	NA	341	40	PRE8, UTP14, GIM5, RAD10, VPS9, TAF13, ARG81, TSL1, CUE4, CAC2, NUP188, MDM1, SEC65, URA5, PML39, ZDS2, COQ5, BUL2, CTK3, DAT1, TAF8, VAN1, ATR1, NAB6, NGL3, NDI1, GTR1, PHO84, TUB3, PGA3, ERG13, YML094C-A, YML096W, YML099W-A, YML101C-A, YML108W, YML116W-A, YML119W, YML122C, YML100W-A
Thr	AZC	15	60.095	0.282085	147950	171200	195800	Dependent	Not Starvation_Dependent	NA	387	22	THP1, DSC2, MDM20, BRX1, AVO1, REX4, IRA2, ATG19, ATG34, PHM7, ADH1, DUF1, MPD2, HAL9, MSH2, ATP19, MHF1, YOL075C, YOL079W, YOL085C, YOL085W-A, YOL083C-A
Thr	AZC	16	6.635	0.120818	178800	234800	281700	Dependent	Not Starvation_Dependent	NA	253	55	POC4, KES1, NOP53, PXA1, PPT2, ATG5, PRP46, RRD2, RAD53, PEP4, KIP2, PRM4, TGS1, AIM44, PET20, CDC60, BEM4, SVS1, MLH3, SET6, ATG29, REV3, MRX4, MEX67, DAP1, OYE3, COX10, MRPL40, NIP100, SPT14, TRE1, CUP9, CBC2, PPQ1, TCO89, CTI6, RTT10, MRN1, UIP4, MF(ALPHA)1, POS5, GUP2, NAB3, MIY2, PRM3, RSA1, DDC1, APL5, RTC6, COA2, YPL150W, YPL162C, YPL182C, YPL185W, YPL152W-A
Thr	BTZ	1	91.83	-0.487161	15900	39700	46550	Dependent	Not Starvation_Dependent	NA	353	14	FLC2, ACS1, PEX22, GPB2, CNE1, ECM1, BDH1, BDH2, GDH3, FLO9, YAL064W, YAL056C-A, YAL059C-A, YAL063C-A
Thr	BTZ	4	17.85	0.197692	406150	428700	462850	Dependent	Not Starvation_Dependent	NA	183	36	RMD1, NHP10, MCD1, ATP16, MED2, PTC1, RPT2, APC11, GRX6, SLX5, NOP1, TSC13, CDC7, ERP3, OSH2, RPN4, GPM2, GPD1, DIA3, RTK1, NTH1, YRB1, RCR2, RAD57, MAF1, SOK1, TRP1, YDL009C, YDL011C, YDL012C, YDL016C, YDL023C, YDR008C, YDL022C-A, YDR003W-A, YDL007C-A
Thr	BTZ	5	69.43	0.366921	367000	376800	388350	Dependent	Not Starvation_Dependent	NA	42	9	RTT105, NUP157, MAM1, GLE2, KAP123, SWI4, LSM4, TMN3, YER107W-A
Thr	BTZ	7	188.845	0.56246	455100	470150	477500	Dependent	Not Starvation_Dependent	NA	119	14	LEU1, MPO1, SCL1, ERG4, PDR1, PUF4, BIL2, KAP122, ATE1, JAC1, CKB1, GET1, ALK1, YGL014C-A
Thr	BTZ	7	18.795	-0.176651	106500	134750	177250	Dependent	Not Starvation_Dependent	NA	512	36	XRN1, BUD13, SAE2, MPT5, TOS3, ATG1, GTS1, MND1, STR3, TPN1, COX4, RPS26A, CDC55, COX13, IME4, HOS2, GCN1, DSD1, MDS3, YIP4, EMP24, MCM6, ARO8, KEX1, POX1, CHC1, YGL176C, YGL177W, YGL182C, YGL185C, YGL188C, YGL193C, YGL199C, YGL204C, YGL188C-A, YGL194C-A
Thr	BTZ	9	62.085	0.314349	273050	285350	297100	Dependent	Not Starvation_Dependent	NA	107	16	SSM4, ULP2, BCY1, CAP2, CKA1, CST6, PRM2, NOT3, TED1, APQ12, GVP36, PKP1, CBR1, AGE2, YIL032C, YIL030W-A
Thr	BTZ	11	5.52	-0.0783766	408650	503900	569100	Dependent	Not Starvation_Dependent	NA	692	84	MET14, DID4, MRP17, AUR1, BYE1, RPL14A, CAP1, LAC1, MRT4, UFD4, CCE1, PRP40, ARC19, URB1, PUT3, VPS1, PAP1, OSH6, ECM9, MRPL13, MEH1, RSC4, FOX2, TOF2, PRY2, YPT52, MIC60, HEL1, IRS4, VPS51, ALY1, NTR2, RQT4, DBP7, RPC37, GCN3, BCH2, SAP190, SET3, GMH1, SPO14, DAL80, OPI8, CAF4, SPC34, KAE1, GAP1, UTH1, SHB17, UIP5, PLN1, NAP1, FMP46, TRK2, HFL1, MRS4, YSR3, DYN1, RHO4, TRM2, RPS21A, GLG1, TIF1, …
Thr	BTZ	12	13.69	0.174198	156050	180500	212150	Dependent	Not Starvation_Dependent	NA	53	33	NOC3, CMS1, THI73, SSL1, SSK1, NSE1, PAM18, RLP24, TEN1, LOT6, GAT3, PPR1, BRE2, PML1, MEU1, POM34, PSR2, YEH2, IRC25, SDO1, IZH3, UBR2, SNF7, SED5, AAT2, ADE16, RPL15A, RAD5, RSC58, SMF3, YLR012C, YLR030W, YLR031W
Thr	BTZ	12	51.13	-0.303031	647950	662950	671300	Dependent	Not Starvation_Dependent	NA	119	9	HAP1, GSY2, HSP60, LCB5, VPS63, YPT6, RED1, TMA7, YLR257W
Thr	BTZ	13	6.58	0.109233	406100	432700	482800	Dependent	Not Starvation_Dependent	NA	255	42	AVO2, NAT4, MOT3, TVP18, ABF2, IRC21, SDD2, RCO1, PDS5, VPS20, CTF18, SEC14, NAM7, ISF1, ADH3, SEG1, PDL32, VBA1, YTA12, NPL6, AIP1, UTP15, CTF13, SNO1, SNZ1, MTG1, ATP25, MUB1, SRT1, LAF1, YPK2, PGM2, YKU80, YMR075C-A, YMR082C, YMR084W, YMR085W, YMR086C-A, YMR090W, YMR099C, YMR103C, YMR105W-A
Thr	BTZ	13	7.06	-0.114678	858100	884350	922700	Dependent	Not Starvation_Dependent	NA	268	38	LCB1, PRC1, LIP1, DYN3, ADE4, ATM1, YME2, ADH2, UBP15, SCW10, FKS3, GAS1, PSE1, NIP1, UPA2, GLC8, ELP6, TGL3, PRE5, DIA1, ADH6, FET4, SNO4, ERR3, PAU19, YMR294W-A, YMR295C, YMR304C-A, YMR306C-A, YMR315W, YMR316C-A, YMR316C-B, YMR317W, YMR320W, YMR321C, YMR324C, YMR307C-A, YMR315W-A
Thr	BTZ	16	14.075	0.145615	153950	199750	222250	Dependent	Not Starvation_Dependent	NA	95	40	NIP100, SPT14, TRE1, CUP9, CBC2, PPQ1, TCO89, CTI6, RTT10, MRN1, UIP4, MF(ALPHA)1, POS5, GUP2, NAB3, MIY2, PRM3, RSA1, DDC1, APL5, OXR1, RPL7B, CSM4, YIG1, AFT2, TPK2, HRR25, PGC1, TYW1, RKM1, IPL1, SRP72, NIP7, RTC6, COA2, YPL182C, YPL185W, YPL197C, YPL199C, YPL205C
Thr	LiAc	1	46.085	-0.37477	0	34000	48650	Dependent	Not Starvation_Dependent	NA	434	24	OAF1, FLC2, ACS1, PEX22, GPB2, CNE1, ECM1, BDH1, BDH2, GDH3, FLO9, SEO1, TDA8, PAU8, YAL064W, YAL066W, YAL065C, YAL056C-A, YAL064W-B, YAL069W, YAL067W-A, YAL068W-A, YAL059C-A, YAL063C-A
Thr	LiAc	5	44.37	0.306466	357800	378450	395400	Dependent	Not Starvation_Dependent	NA	84	17	PRS2, UBC6, AST2, RPS8B, SSA4, RTT105, NUP157, MAM1, GLE2, KAP123, SWI4, LSM4, TMN3, BOI2, SPR6, SLX8, YER107W-A
Thr	LiAc	7	26.48	-0.199247	106450	126550	157200	Dependent	Not Starvation_Dependent	NA	420	26	MND1, STR3, TPN1, COX4, RPS26A, CDC55, COX13, IME4, HOS2, GCN1, DSD1, MDS3, YIP4, EMP24, MCM6, ARO8, KEX1, POX1, CHC1, YGL185C, YGL188C, YGL193C, YGL199C, YGL204C, YGL188C-A, YGL194C-A
Thr	LiAc	7	33.695	0.246733	391250	408300	430300	Dependent	Not Starvation_Dependent	NA	155	26	VIR1, PNC1, OCH1, HEM2, DST1, RNA15, RIM8, ALG13, RPT6, TIF4632, TYW3, MST27, PRM8, ERV14, OLE1, SDS23, GEP7, RAD6, PKP2, YBP2, DPC13, YGL039W, YGL041C, YGL042C, YGL052W, YGL041C-B
Thr	LiAc	9	42.335	0.282933	269900	282800	299750	Dependent	Not Starvation_Dependent	NA	129	19	SSM4, ULP2, BCY1, CAP2, CKA1, CST6, PRM2, NOT3, TED1, APQ12, GVP36, PKP1, CBR1, AGE2, PIG2, MET30, YIL032C, YIL029W-A, YIL030W-A
Thr	LiAc	11	16.64	-0.162341	479900	539150	564300	Dependent	Not Starvation_Dependent	NA	409	45	ALY1, NTR2, RQT4, DBP7, RPC37, GCN3, BCH2, SAP190, SET3, GMH1, SPO14, DAL80, OPI8, CAF4, SPC34, KAE1, GAP1, UTH1, SHB17, UIP5, PLN1, NAP1, FMP46, TRK2, HFL1, MRS4, YSR3, DYN1, RHO4, TRM2, RPS21A, GLG1, TIF1, UTP30, KTR2, TFA2, LAS1, OAF3, DID2, YKR032W, YKR033C, YKR040C, YKR041W, YKR045C, YKR047W
Thr	LiAc	12	51.25	-0.323304	643250	653900	671650	Dependent	Not Starvation_Dependent	NA	153	12	CQD2, NDL1, HAP1, GSY2, HSP60, LCB5, VPS63, YPT6, RED1, TMA7, YLR255C, YLR257W
Thr	LiAc	12	5.615	0.0983478	131200	187050	227000	Dependent	Not Starvation_Dependent	NA	96	49	DNM1, RTT109, SFI1, ORC3, SPO75, MMM1, LMO1, DRS1, COX17, NOC3, CMS1, THI73, SSL1, SSK1, NSE1, PAM18, RLP24, TEN1, LOT6, GAT3, PPR1, BRE2, PML1, MEU1, POM34, PSR2, YEH2, IRC25, SDO1, IZH3, UBR2, SNF7, SED5, AAT2, ADE16, RPL15A, RAD5, RSC58, SMF3, MLH2, PAU23, COX12, RIC1, YLR001C, YLR012C, YLR030W, YLR031W, YLR036C, YLL006W-A
Thr	LiAc	16	17.095	0.171639	172150	193150	227850	Dependent	Not Starvation_Dependent	NA	84	31	OYE3, COX10, MRPL40, NIP100, SPT14, TRE1, CUP9, CBC2, PPQ1, TCO89, CTI6, RTT10, MRN1, UIP4, MF(ALPHA)1, POS5, GUP2, NAB3, MIY2, PRM3, RSA1, DDC1, APL5, OXR1, RPL7B, RTC6, COA2, YPL182C, YPL185W, YPL197C, YPL199C
Thr	Low G	1	58.35	-0.374256	0	43500	51500	Dependent	Starvation_Dependent	NA	459	24	OAF1, FLC2, ACS1, PEX22, GPB2, CNE1, ECM1, BDH1, BDH2, GDH3, FLO9, SEO1, TDA8, PAU8, YAL064W, YAL066W, YAL065C, YAL056C-A, YAL064W-B, YAL069W, YAL067W-A, YAL068W-A, YAL059C-A, YAL063C-A
Thr	Low G	2	5.53	0.121102	368100	419950	455350	Dependent	Starvation_Dependent	NA	605	50	CNM1, ECM2, NRG2, TIP1, BAP2, TAT1, ALG14, HSP26, RDH54, PFF1, ECM8, SLM4, ECM33, RPG1, SEC18, SPT7, UBC4, TEC1, MIS1, AAC3, IST2, RFC5, POL30, TIM12, PHO3, PHO5, PBY1, RXT2, VPS15, MMS4, FES1, EXO84, SIF2, YMC2, VID24, SND3, IML3, AIM3, RPL19A, NHP6B, YBR064W, YBR071W, YBR089W, YBR090C, YBR096W, YBR099C, YBR085C-A, YBR103C-A, YBR072C-A, YBR076C-A
Thr	Low G	4	5.705	0.0864034	1115250	1187250	1251300	Dependent	Starvation_Dependent	NA	173	71	UTP4, YCG1, YSP2, SKP1, PEX3, UBX5, GPI8, IRC3, RQC1, SWR1, MSN5, MRX8, MRPS28, FCF1, HXT7, HXT6, HXT3, SVF1, MRP1, PAL1, YPS7, ATP22, SBE2, YPQ2, TRR1, TRP4, SPC110, CNL1, GGA1, EAF1, OPI7, BCP1, TFC6, ESC2, CDC40, ESF1, MOR1, KEI1, YPR1, XRS2, DXO1, CTS2, VPS74, FRQ1, PHO92, BCS1, ARH1, ATP17, LSM6, RGA2, ARO10, YRA1, RPP2B, NKP1, ATO3, EFT2, MUS81, CIN10, RVS167, SEM1, SDH6, COI1, WIP1, YDR327…
Thr	Low G	5	91.835	0.439971	375650	384250	391850	Dependent	Starvation_Dependent	NA	19	5	KAP123, SWI4, LSM4, TMN3, BOI2
Thr	Low G	7	13.09	0.150115	731950	791850	829700	Dependent	Starvation_Dependent	NA	233	49	MEP1, PPT1, ASN2, VSB1, UTP8, SYF2, FHN1, PHB1, PEX4, CAF130, PRE9, LSB1, TPO2, CBF2, VPS62, BTN2, SKN1, THI4, ENP2, ECL1, NAT2, RPL24B, GPC1, CCM1, RSR1, GTO1, CYS4, PTI1, CHO2, MTR3, NSR1, RTS3, TIF4631, GTR2, MRPS35, YGR122W, YGR126W, YGR127W, YGR130C, YGR137W, YGR139W, YGR151C, YGR153W, YGR160W, YGR164W, YGR122C-A, YGR121W-A, YGR146C-A, YGR161W-C
Thr	Low G	7	27.635	0.214857	385400	403150	420900	Dependent	Starvation_Dependent	NA	177	24	HEM2, DST1, RNA15, RIM8, ALG13, RPT6, TIF4632, TYW3, MST27, PRM8, ERV14, OLE1, SDS23, GEP7, RAD6, PKP2, YBP2, DUO1, PYC1, DPC13, YGL041C, YGL042C, YGL052W, YGL041C-B
Thr	Low G	9	50.605	0.303865	259400	274950	295950	Dependent	Starvation_Dependent	NA	195	23	ULP2, BCY1, CAP2, CKA1, CST6, PRM2, NOT3, TED1, APQ12, GVP36, PKP1, CBR1, AGE2, PIG2, MET30, SYG1, NEO1, DFG10, PCL7, YIL032C, YIL030W-A, YIL047C-A, YIL046W-A
Thr	Low G	10	18.01	0.195647	292200	315500	336900	Dependent	Starvation_Dependent	NA	151	29	PEP8, TIM54, LOG1, ZAP1, IKS1, BIT61, YHC3, BNA3, NUP82, LAS21, MRPL8, DLS1, MPM1, UTP18, ARG2, PSF2, JEM1, SMC3, APQ13, NET1, ICS3, PRY3, COA3, YJL064W, YJL067W, YJL068C, YJL070C, YJL077W-A, YJL077W-B
Thr	Low G	11	17.825	0.184654	95300	131250	177400	Dependent	Starvation_Dependent	NA	405	47	LTV1, RPC25, RPT1, AVT3, SDH1, DBR1, MCR1, NNR2, GPM1, SRP102, RSM22, RPS27A, APE2, RCN1, ELF1, KDX1, PIR3, PIR1, MCD4, TPK3, MRP49, KKQ8, MRPL38, NNK1, EBP2, SNU114, TPO5, ZRT3, LST4, STE3, COY1, RPL17A, PRS1, FAS1, LOT5, SPE1, ASH1, YKL147C, YKL153W, YKL162C, YKL169C, YKL177W, YKL162C-A, YKL165C-A, YKL183C-A, YKL156C-A, YKL145W-A
Thr	Low G	12	22.745	0.193933	643650	663400	684250	Dependent	Starvation_Dependent	NA	260	22	CQD2, NDL1, HAP1, GSY2, HSP60, LCB5, VPS63, YPT6, RED1, RPS28B, NEJ1, PDR8, BOP2, SEC22, DCS1, CMG1, YCS4, TMA7, YLR255C, YLR257W, YLR269C, YLR264C-A
Thr	Low G	12	6.715	0.113817	885050	927200	989500	Dependent	Starvation_Dependent	NA	444	48	SMC6, IKI3, SWC7, VAC14, REH1, RPS29A, STE23, ECM19, ART10, ATP10, CST9, COX8, VPS33, AFG2, SKI2, BDF1, DUS3, SFP1, SEI1, DUS4, RPL31B, BLS1, UTP21, VIP1, CTR3, BER1, INA1, PUN1, VPS36, CDC73, URA4, RPN13, DCK1, ATG17, SPP382, TUS1, TDA5, MAG2, CCW14, YLR400W, YLR402W, YLR407W, YLR415C, YLR416C, YLR419W, YLR412C-A, YLR399W-A, YLR406C-A
Thr	Low G	13	18.31	-0.20572	0	33100	60050	Dependent	Starvation_Dependent	NA	201	33	MDM1, SEC65, URA5, PML39, ZDS2, COQ5, BUL2, CTK3, DAT1, TAF8, VAN1, ATR1, NAB6, NGL3, NDI1, GTR1, PHO84, TUB3, PGA3, ERG13, RSC9, MSC1, COX14, ERO1, COS3, YML108W, YML116W-A, YML119W, YML122C, YML131W, YML133C, YML133W-A, YML133W-B
Thr	Low G	13	28.08	0.230852	247150	262600	285400	Dependent	Starvation_Dependent	NA	220	26	YPT7, VRL1, GLO1, TRM12, GIS4, YAP1, ERG6, MRPL39, SPT5, RAD33, CDC5, MIX17, AIM34, MVP1, TAF4, PLB2, PLB1, ADI1, ANY1, MIN4, YML003W, YML009C-A, YML009W-B, YMR007W, YMR001C-A, YMR008C-A
Thr	Low G	13	41.82	-0.296373	873000	890700	906500	Dependent	Starvation_Dependent	NA	113	19	ADH2, UBP15, SCW10, FKS3, GAS1, PSE1, NIP1, UPA2, GLC8, ELP6, TGL3, PRE5, DIA1, YMR304C-A, YMR306C-A, YMR315W, YMR316C-A, YMR307C-A, YMR315W-A
Thr	Low G	14	47.02	0.286636	450500	468400	487900	Dependent	Starvation_Dependent	NA	51	20	MLF3, IMP4, MKS1, APJ1, NIS1, TPM1, EOS1, SWS2, PMS1, SAL1, END3, MKT1, SNN1, TCB2, TOP2, RHO2, NST1, YPT53, YNL089C, YNL092W
Thr	Low G	15	12.245	0.134129	761250	826400	868500	Dependent	Starvation_Dependent	NA	376	72	RPB8, ISU2, HER1, MCP1, WTM2, WTM1, MKK1, MGE1, KIN4, RPL33B, IRC13, DFR1, HES1, ABP140, MET7, SSP2, PUS7, ESA1, DGA1, ENV9, SRL1, APC5, CLP1, TUM1, TMA16, NAT5, SEC63, OSW1, TRE2, CDC31, HNT3, RPT4, GCD1, RPN8, GPN2, DSE3, RBL2, PNT1, HRK1, PAC1, VPH1, FSF1, YTM1, TPO4, MOD5, RIM20, CAF20, HEM4, RFM1, FSH3, PLP2, HUA2, RDL1, RDL2, RRP36, MPD1, SNF2, YPK9, RPS10A, RRS1, YOR225W, YOR238W, YOR248W,…
Thr	Low G	15	31.44	0.215082	188000	210000	243800	Dependent	Starvation_Dependent	NA	196	32	PSK2, LDS2, RRT8, GSH2, GAL11, SPE2, DDR2, AIM39, PSH1, THI20, GPM3, ARG1, GPD2, MAM3, PRS5, APM4, CRT10, MET22, INP54, RIB2, RTG1, HST1, NUF2, NBA1, SDH5, THP1, DSC2, MDM20, YOL046C, YOL050C, YOL057W, YOL075C
Thr	Low G	15	35.64	0.238546	419600	436900	460950	Dependent	Starvation_Dependent	NA	300	24	RAT1, RSB1, ETT1, TMC1, VHS3, NOB1, SGT1, ASE1, LPL1, SLD7, CKA2, RPL3, YNG1, CYT1, MSA1, ALG8, VAM10, VPS5, GYP1, NRT1, YOR050C, YOR053W, YOR055W, YOR062C
Thr	Low N	1	59.64	-0.39436	0	39000	48700	Dependent	Starvation_Dependent	NA	434	24	OAF1, FLC2, ACS1, PEX22, GPB2, CNE1, ECM1, BDH1, BDH2, GDH3, FLO9, SEO1, TDA8, PAU8, YAL064W, YAL066W, YAL065C, YAL056C-A, YAL064W-B, YAL069W, YAL067W-A, YAL068W-A, YAL059C-A, YAL063C-A
Thr	Low N	2	6.39	0.0955838	632500	693850	753500	Dependent	Starvation_Dependent	NA	543	77	LDH1, KTR3, FTH1, DUR12, ERV15, AME1, NGR1, MET8, SDS24, HPC2, YBP1, ATG12, PYC2, PDB1, PCS60, TDP1, MCX1, SLX1, ROT2, OM14, SWC5, PBP2, ARC40, VHC1, ABD1, PRP5, ERT1, THI2, VVS1, ALG7, GPX2, ISW1, RRT2, ENP1, HIS7, ARO4, SPO23, MRPS5, DUT1, SRB6, TRS20, MTC4, RIB5, POP4, SHG1, RGD1, TAE1, MIC12, SHM1, YPT10, TSC10, SLM6, REI1, MRPL37, SDH8, BIT2, EFM2, HSM3, UBX7, CHK1, RIF1, DAD3, RCF3, COQ21, …
Thr	Low N	2	8.785	0.119716	365400	402050	434900	Dependent	Starvation_Dependent	NA	528	39	TRM7, CNM1, ECM2, NRG2, TIP1, BAP2, TAT1, ALG14, HSP26, RDH54, PFF1, ECM8, SLM4, ECM33, RPG1, SEC18, SPT7, UBC4, TEC1, MIS1, AAC3, IST2, RFC5, POL30, TIM12, PHO3, PHO5, PBY1, RXT2, RPL19A, NHP6B, YBR062C, YBR064W, YBR071W, YBR089W, YBR090C, YBR085C-A, YBR072C-A, YBR076C-A
Thr	Low N	5	114.985	0.489876	365650	376050	385800	Dependent	Starvation_Dependent	NA	40	8	SSA4, RTT105, NUP157, MAM1, GLE2, KAP123, SWI4, YER107W-A
Thr	Low N	7	10.475	-0.139281	86350	139950	175350	Dependent	Starvation_Dependent	NA	619	45	BUD13, SAE2, MPT5, TOS3, ATG1, GTS1, MND1, STR3, TPN1, COX4, RPS26A, CDC55, COX13, IME4, HOS2, GCN1, DSD1, MDS3, YIP4, EMP24, MCM6, ARO8, KEX1, POX1, CHC1, SPT16, SIP2, MIG2, YPT32, NCS6, VAM7, SKI8, CLG1, KIP3, YGL176C, YGL177W, YGL182C, YGL185C, YGL188C, YGL193C, YGL199C, YGL204C, YGL214W, YGL188C-A, YGL194C-A
Thr	Low N	7	11.04	0.169396	334300	362250	402250	Dependent	Starvation_Dependent	NA	203	42	ERV14, OLE1, SDS23, GEP7, RAD6, PKP2, YBP2, DUO1, PYC1, PUS2, MRH4, ALG2, SGF73, NPY1, MNP1, RPB9, AFT1, HSF1, MPS2, RPL7A, HNM1, DBP3, KXD1, MPC1, SCY1, GUP1, LCL3, MAD1, MMS2, MF(ALPHA)2, LIF1, NBP35, NUP145, SPC105, PAN2, YGL069C, YGL072C, YGL074C, YGL081W, YGL082W, YGL088W, YGL063C-A
Thr	Low N	9	52.34	0.299358	273750	285650	298050	Dependent	Starvation_Dependent	NA	100	16	SSM4, ULP2, BCY1, CAP2, CKA1, CST6, PRM2, NOT3, TED1, APQ12, GVP36, PKP1, CBR1, AGE2, YIL032C, YIL030W-A
Thr	Low N	10	67.4	0.347168	326000	339000	350000	Dependent	Starvation_Dependent	NA	164	15	RTT101, UBX6, CHM7, MTR4, IRC8, TDH1, PEP8, TIM54, LOG1, ZAP1, IKS1, BIT61, YHC3, YJL052C-A, YJL047C-A
Thr	Low N	11	11.005	0.146667	138800	166300	207850	Dependent	Starvation_Dependent	NA	333	43	YPK1, PGM1, PMU1, MYO3, SHE2, RMA1, RCI50, OCT1, APL2, CMC1, MRPL31, CTK1, TGL1, SDH3, MRP8, LTV1, RPC25, RPT1, AVT3, SDH1, DBR1, MCR1, NNR2, GPM1, SRP102, RSM22, RPS27A, APE2, RCN1, ELF1, KDX1, PIR3, PIR1, MCD4, HSK3, YKL131W, YKL136W, YKL147C, YKL153W, YKL162C, YKL162C-A, YKL156C-A, YKL145W-A
Thr	Low N	11	18.685	-0.178436	404200	446950	479300	Dependent	Starvation_Dependent	NA	275	40	MET14, DID4, MRP17, AUR1, BYE1, RPL14A, CAP1, LAC1, MRT4, UFD4, CCE1, PRP40, ARC19, URB1, PUT3, ATP7, HCS1, SWD2, VPS1, PAP1, OSH6, ECM9, MRPL13, MEH1, RSC4, FOX2, TOF2, PRY2, YPT52, MIC60, HEL1, IRS4, VPS51, ALY1, SFT1, YKR005C, YKR011C, YKR012C, YKR015C, YKR018C
Thr	Low N	12	134.485	0.493365	670900	685600	694450	Dependent	Starvation_Dependent	NA	217	14	RED1, RPS28B, NEJ1, PDR8, BOP2, SEC22, DCS1, CMG1, YCS4, PIG1, MCM5, SMD2, YLR269C, YLR264C-A
Thr	Low N	12	6.985	0.126935	143350	187200	240150	Dependent	Starvation_Dependent	NA	128	50	DNM1, RTT109, SFI1, NOC3, CMS1, THI73, SSL1, SSK1, NSE1, PAM18, RLP24, TEN1, LOT6, GAT3, PPR1, BRE2, PML1, MEU1, POM34, PSR2, YEH2, IRC25, SDO1, IZH3, UBR2, SNF7, SED5, AAT2, ADE16, RPL15A, RAD5, RSC58, SMF3, MLH2, PAU23, COX12, RIC1, AFB1, NFG1, TRX1, PDC1, STU2, FRE8, YLR001C, YLR012C, YLR030W, YLR031W, YLR036C, YLR041W, YLR046C
Thr	Low N	13	6.2	-0.110381	18050	54400	93500	Dependent	Starvation_Dependent	NA	396	45	UFO1, RPM2, PRE8, UTP14, GIM5, RAD10, VPS9, TAF13, ARG81, TSL1, CUE4, CAC2, NUP188, MDM1, SEC65, URA5, PML39, ZDS2, COQ5, BUL2, CTK3, DAT1, TAF8, VAN1, ATR1, NAB6, NGL3, NDI1, GTR1, PHO84, TUB3, PGA3, ERG13, RSC9, YML089C, YML090W, YML094C-A, YML096W, YML099W-A, YML101C-A, YML108W, YML116W-A, YML119W, YML122C, YML100W-A
Thr	Low N	13	8.295	-0.116982	317800	349700	378850	Dependent	Starvation_Dependent	NA	120	30	MAC1, UBC7, MSS1, MRPL3, CSI1, PEX12, TAP42, FAR8, RSF1, EIS1, HOF1, ARP9, RCH1, IMP2, MIH1, MSN2, CCS1, SUB1, YET2, ARA2, ARG80, MCM1, IOC4, NUP116, CSM3, ERB1, YMR027W, YMR031W-A, YMR046W-A, YMR030W-A
Thr	Low N	14	7.955	-0.135685	239050	266950	303900	Dependent	Starvation_Dependent	NA	155	42	MRPL22, RPS3, RHO5, PBR1, IPI3, NPR1, MRPL19, UBP10, SWT21, KAR1, SRP1, DUG3, CHS1, SLZ1, WHI3, GCR2, NNR1, PSY2, SPS19, SPS18, RTT106, RIO2, SSB2, MER1, MRX7, VID27, RRG9, PEX17, IES2, RAP1, PPN2, MGS1, YNL179C, YNL184C, YNL190W, YNL193W, YNL194C, YNL195C, YNL198C, YNL203C, YNL205C, YNL208W
Thr	Low N	15	9.68	0.119386	797500	820550	864500	Dependent	Starvation_Dependent	NA	304	45	SRL1, APC5, CLP1, TUM1, TMA16, NAT5, SEC63, OSW1, TRE2, CDC31, HNT3, RPT4, GCD1, RPN8, GPN2, DSE3, RBL2, PNT1, HRK1, PAC1, VPH1, FSF1, YTM1, TPO4, MOD5, RIM20, CAF20, HEM4, RFM1, FSH3, PLP2, HUA2, RDL1, RDL2, RRP36, MPD1, SNF2, YPK9, YOR248W, YOR263C, YOR268C, YOR277C, YOR282W, YOR283W, YOR289W
Thr	Low N	15	11.3	0.159143	149350	176750	204100	Dependent	Starvation_Dependent	NA	388	28	RIB2, RTG1, HST1, NUF2, NBA1, SDH5, THP1, DSC2, MDM20, BRX1, AVO1, REX4, IRA2, ATG19, ATG34, PHM7, ADH1, DUF1, MPD2, HAL9, MSH2, ATP19, MHF1, YOL075C, YOL079W, YOL085C, YOL085W-A, YOL083C-A
Thr	Low N	16	12.41	0.153956	499900	524550	562350	Dependent	Starvation_Dependent	NA	237	31	HAT1, SNF8, ULA1, LSP1, AEP3, NCR1, TFC8, CHL1, RQC2, RET3, TAF3, RRP12, MRPS16, CIP1, HST2, SWI1, IRC15, CTF19, VTC3, ULP1, ECM23, RAD1, MET12, RMI1, SKS1, SMA1, CIT3, PDH1, YPL025C, YPR003C, YPR002C-A
Thr	Low N	16	6.6	-0.119267	0	81850	129050	Dependent	Starvation_Dependent	NA	407	63	GRE1, MMT2, NEW1, ALG5, CET1, USV1, FAS2, SSO1, NSL1, VMA11, RVB2, ENV7, SUI3, YAR1, HSP82, CIN2, IQG1, SRP68, HUT1, RBD2, GAL4, GYP5, ATG41, YAH1, VIK1, HFI1, BBP1, CLN2, THI21, APM1, CUB1, FUM1, KEL3, DIP5, DIM1, ACM1, PLC1, KAR9, MDL2, ATP15, PBI1, SAM4, SAM3, FEX2, HSP32, ERR2, PAU22, YRF1-7, RPL36B, YPL225W, YPL229W, YPL238C, YPL245W, YPL247C, YPL251W, YPL257W, YPL261C, YPL264C, YPL277C, YPL…
Thr	SC	1	60.695	-0.378301	0	46250	52650	Dependent	Not Starvation_Dependent	TRUE	466	25	AIM2, OAF1, FLC2, ACS1, PEX22, GPB2, CNE1, ECM1, BDH1, BDH2, GDH3, FLO9, SEO1, TDA8, PAU8, YAL064W, YAL066W, YAL065C, YAL056C-A, YAL064W-B, YAL069W, YAL067W-A, YAL068W-A, YAL059C-A, YAL063C-A
Thr	SC	4	6.31	-0.101316	842850	935600	1023100	Dependent	Not Starvation_Dependent	FALSE	281	93	HST4, NUP42, MSS116, REF2, CAB5, CBS2, RKM2, VPS64, SPC19, RAV2, COQ4, MSC2, EBS1, UME6, MSS4, GCD6, TCP1, UPC2, AHA1, ADR1, RAD9, SPR28, MFB1, GTB1, CRF1, HTB1, HTA1, ADK1, SIR4, PCF11, IVY1, COX20, HEM1, RTN1, LYS4, PRP42, FMN1, MRPL7, SEC26, SNU56, BUD26, AMD2, PRP28, PEX5, MNN10, TRS23, VHS1, PAM1, BTT1, MET32, CHL4, RMD5, CTA1, RKM4, HSP78, YAP6, SWM1, EXG2, DIN7, AKR1, PEX10, HEL2, CIA1, MS…
Thr	SC	4	8.055	0.12805	392100	418250	462900	Dependent	Not Starvation_Dependent	FALSE	198	46	RMD1, NHP10, MCD1, ATP16, MED2, PTC1, RPT2, APC11, GRX6, SLX5, NOP1, TSC13, CDC7, ERP3, OSH2, RPN4, GPM2, GPD1, DIA3, RTK1, MRX9, MPS1, ARP2, PRP9, DBP10, SLM3, NTH1, YRB1, RCR2, RAD57, MAF1, SOK1, TRP1, YDL009C, YDL011C, YDL012C, YDL016C, YDL023C, YDL026W, YDL032W, YDL034W, YDR008C, YDL022C-A, YDL025W-A, YDR003W-A, YDL007C-A
Thr	SC	5	92.51	0.410955	364400	374050	384400	Dependent	Not Starvation_Dependent	TRUE	40	8	SSA4, RTT105, NUP157, MAM1, GLE2, KAP123, SWI4, YER107W-A
Thr	SC	7	30.11	0.24135	386500	401950	425800	Dependent	Not Starvation_Dependent	TRUE	171	26	OCH1, HEM2, DST1, RNA15, RIM8, ALG13, RPT6, TIF4632, TYW3, MST27, PRM8, ERV14, OLE1, SDS23, GEP7, RAD6, PKP2, YBP2, DUO1, PYC1, DPC13, YGL039W, YGL041C, YGL042C, YGL052W, YGL041C-B
Thr	SC	7	31.675	-0.239802	130050	151950	177150	Dependent	Not Starvation_Dependent	TRUE	309	26	XRN1, BUD13, SAE2, MPT5, TOS3, ATG1, GTS1, MND1, STR3, TPN1, COX4, RPS26A, CDC55, COX13, IME4, HOS2, GCN1, DSD1, YGL176C, YGL177W, YGL182C, YGL185C, YGL188C, YGL193C, YGL188C-A, YGL194C-A
Thr	SC	9	57.7	0.304775	270950	279450	291800	Dependent	Not Starvation_Dependent	TRUE	114	13	BCY1, CAP2, CKA1, CST6, PRM2, NOT3, TED1, APQ12, GVP36, PKP1, CBR1, AGE2, PIG2
Thr	SC	11	8.93	-0.113192	364300	395150	430400	Dependent	Not Starvation_Dependent	TRUE	411	36	CAP1, LAC1, MRT4, UFD4, CCE1, PRP40, ARC19, URB1, PUT3, ATP7, HCS1, SWD2, RAM2, SPT23, MAK11, CDC16, SKA1, URA6, PAN3, GPX1, TCD2, TFA1, MAE1, IXR1, TTI1, TUL1, UGP1, AIM26, RGT1, SFT1, MCO12, MIN9, YKL030W, YKL031W, YKL036C, YKL033W-A
Thr	SC	12	47.285	-0.285672	648800	656000	674700	Dependent	Not Starvation_Dependent	TRUE	164	12	HAP1, GSY2, HSP60, LCB5, VPS63, YPT6, RED1, RPS28B, NEJ1, TMA7, YLR257W, YLR264C-A
Thr	SC	12	5.285	0.0974724	150800	194100	226900	Dependent	Not Starvation_Dependent	TRUE	67	39	NOC3, CMS1, THI73, SSL1, SSK1, NSE1, PAM18, RLP24, TEN1, LOT6, GAT3, PPR1, BRE2, PML1, MEU1, POM34, PSR2, YEH2, IRC25, SDO1, IZH3, UBR2, SNF7, SED5, AAT2, ADE16, RPL15A, RAD5, RSC58, SMF3, MLH2, PAU23, COX12, RIC1, YLR001C, YLR012C, YLR030W, YLR031W, YLR036C
Thr	SC	13	9.39	0.11827	394600	438600	467500	Dependent	Not Starvation_Dependent	TRUE	284	42	RNA14, ARG7, RIM9, AEP1, KAR5, SOV1, UBX4, AVO2, NAT4, MOT3, TVP18, ABF2, IRC21, SDD2, RCO1, PDS5, VPS20, CTF18, SEC14, NAM7, ISF1, ADH3, SEG1, PDL32, VBA1, YTA12, NPL6, AIP1, UTP15, CTF13, SNO1, SNZ1, MTG1, ATP25, MUB1, YMR075C-A, YMR082C, YMR084W, YMR085W, YMR086C-A, YMR090W, YMR099C
Thr	SC	14	6.24	-0.0976156	215200	253500	288900	Dependent	Not Starvation_Dependent	TRUE	163	46	SWT21, KAR1, SRP1, DUG3, CHS1, SLZ1, WHI3, GCR2, NNR1, PSY2, SPS19, SPS18, RTT106, RIO2, SSB2, MER1, MRX7, VID27, RRG9, PEX17, IES2, RAP1, PPN2, MGS1, ALG9, ADE12, POP1, SSU72, ATG4, SQS1, CNM67, JJJ1, URE2, ELA1, PDR16, CSL4, YNL190W, YNL193W, YNL194C, YNL195C, YNL198C, YNL203C, YNL205C, YNL208W, YNL226W, YNL228W
Thr	SC	15	7.725	0.0938003	431200	565050	590800	Dependent	Not Starvation_Dependent	TRUE	1123	89	NOB1, SGT1, ASE1, LPL1, SLD7, CKA2, RPL3, YNG1, CYT1, MSA1, ALG8, VAM10, VPS5, GYP1, NRT1, SGO1, CDC21, UFE1, SKI7, RTS2, BUD21, ATX2, DIA2, TGL5, WHI5, LPX1, OST3, TCB1, YVC1, VPS21, PTC5, TMA46, ECM3, CMR2, ARF3, RKI1, RPS7A, NUP1, KTR1, CRC1, RAS1, OST2, PIN2, VAM3, RGS2, LEU9, INP53, TFC7, CEX1, AZF1, DPI34, TRS33, RPO31, RPT5, RTC5, RIO1, GCY1, PFY1, LEO1, UBP2, CAT5, IAH1, RGA1, ADE2, AFI1,…
Thr	SC	16	12.595	0.151681	178400	203900	237150	Dependent	Not Starvation_Dependent	TRUE	107	31	REV3, MRX4, MEX67, DAP1, OYE3, COX10, MRPL40, NIP100, SPT14, TRE1, CUP9, CBC2, PPQ1, TCO89, CTI6, RTT10, MRN1, UIP4, MF(ALPHA)1, POS5, GUP2, NAB3, MIY2, PRM3, RSA1, DDC1, APL5, RTC6, COA2, YPL182C, YPL185W
Thr	YNB	1	56.305	-0.360087	18250	43400	51650	Dependent	Starvation_Dependent	NA	392	15	OAF1, FLC2, ACS1, PEX22, GPB2, CNE1, ECM1, BDH1, BDH2, GDH3, FLO9, YAL064W, YAL056C-A, YAL059C-A, YAL063C-A
Thr	YNB	2	7.885	0.101973	649150	692650	729500	Dependent	Starvation_Dependent	NA	342	51	NGR1, MET8, SDS24, HPC2, YBP1, ATG12, PYC2, PDB1, PCS60, TDP1, MCX1, SLX1, ROT2, OM14, SWC5, PBP2, ARC40, VHC1, ABD1, PRP5, ERT1, THI2, VVS1, ALG7, GPX2, ISW1, RRT2, ENP1, HIS7, ARO4, SPO23, MRPS5, DUT1, SRB6, TRS20, MTC4, RIB5, POP4, DAD3, RCF3, COQ21, YBR219C, YBR220C, YBR224W, YBR225W, YBR226C, YBR232C, YBR238C, YBR242W, YBR223W-A, YBR221W-A
Thr	YNB	4	10.625	-0.149822	190050	227300	251450	Dependent	Starvation_Dependent	NA	358	34	CYK3, HEM25, YFH1, EXP1, UBP1, SNA4, HNT1, CDC48, PCL2, VCX1, RPP1B, LYS21, CDC53, SRF1, PPH21, RPL41B, RDI1, RPL35B, ARF2, RGT2, SCM3, RPO21, BPL1, CRD1, CCT4, COP1, LDB17, RPN5, NOP14, STF1, YDL118W, YDL124W, YDL129W, YDL144C
Thr	YNB	5	100.2	0.453344	362650	372850	385700	Dependent	Starvation_Dependent	NA	48	9	RPS8B, SSA4, RTT105, NUP157, MAM1, GLE2, KAP123, SWI4, YER107W-A
Thr	YNB	7	9.05	0.117527	688400	740600	794500	Dependent	Starvation_Dependent	NA	129	55	TEL2, MDR1, PCP1, GTF1, NOP7, SRB5, VMA21, VOA1, CLB1, CLB6, CLD1, SHY1, DAM1, SPT6, RPS23A, NUP57, COG2, MEP1, PPT1, ASN2, VSB1, UTP8, SYF2, FHN1, PHB1, PEX4, CAF130, PRE9, LSB1, TPO2, CBF2, VPS62, BTN2, SKN1, THI4, ENP2, ECL1, NAT2, RPL24B, GPC1, CCM1, YGR107W, YGR111W, YGR114C, YGR115C, YGR117C, YGR122W, YGR126W, YGR127W, YGR130C, YGR137W, YGR139W, YGR122C-A, YGR121W-A, YGR146C-A
Thr	YNB	7	23.42	0.217221	393050	407900	427000	Dependent	Starvation_Dependent	NA	149	23	OCH1, HEM2, DST1, RNA15, RIM8, ALG13, RPT6, TIF4632, TYW3, MST27, PRM8, ERV14, OLE1, SDS23, GEP7, RAD6, PKP2, DPC13, YGL039W, YGL041C, YGL042C, YGL052W, YGL041C-B
Thr	YNB	7	28.415	-0.216797	129250	147700	167650	Dependent	Starvation_Dependent	NA	265	22	MPT5, TOS3, ATG1, GTS1, MND1, STR3, TPN1, COX4, RPS26A, CDC55, COX13, IME4, HOS2, GCN1, DSD1, YGL177W, YGL182C, YGL185C, YGL188C, YGL193C, YGL188C-A, YGL194C-A
Thr	YNB	9	70.99	0.362461	273600	281850	292950	Dependent	Starvation_Dependent	NA	98	14	ULP2, BCY1, CAP2, CKA1, CST6, PRM2, NOT3, TED1, APQ12, GVP36, PKP1, CBR1, AGE2, YIL032C
Thr	YNB	11	11.92	-0.0987961	356450	368600	389700	Dependent	Starvation_Dependent	NA	167	20	GPX1, TCD2, TFA1, MAE1, IXR1, TTI1, TUL1, UGP1, AIM26, RGT1, PTM1, NFU1, VPS24, SPC42, PHD1, MMO1, YKL030W, YKL031W, YKL036C, YKL033W-A
Thr	YNB	12	25.1	-0.209065	633650	648050	672550	Dependent	Starvation_Dependent	NA	202	17	RCK2, YEF3, SSP120, SYM1, CQD2, NDL1, HAP1, GSY2, HSP60, LCB5, VPS63, YPT6, RED1, TMA7, YLR252W, YLR255C, YLR257W
Thr	YNB	12	8.62	0.126525	138850	190950	216700	Dependent	Starvation_Dependent	NA	73	40	DNM1, RTT109, SFI1, ORC3, SPO75, NOC3, CMS1, THI73, SSL1, SSK1, NSE1, PAM18, RLP24, TEN1, LOT6, GAT3, PPR1, BRE2, PML1, MEU1, POM34, PSR2, YEH2, IRC25, SDO1, IZH3, UBR2, SNF7, SED5, AAT2, ADE16, RPL15A, RAD5, RSC58, SMF3, MLH2, YLR001C, YLR012C, YLR030W, YLR031W
Thr	YNB	14	26.51	0.205503	458550	480900	506100	Dependent	Starvation_Dependent	NA	101	27	YDJ1, AQR1, SUN4, RPL9B, FKH2, RPL16B, TOM7, LAT1, RNH201, MSK1, MLF3, IMP4, MKS1, APJ1, NIS1, TPM1, EOS1, SWS2, PMS1, SAL1, END3, MKT1, SNN1, TCB2, TOP2, YNL067W-A, YNL067W-B
Thr	YNB	15	9.215	0.0976174	278800	320350	377050	Dependent	Starvation_Dependent	NA	290	53	PHO80, IZH2, PFA4, SIN3, RPB11, TOP1, CSI2, COQ10, MDM12, RCL1, PLB3, HTZ1, HRD1, IRC10, CMK2, ESC8, TLG2, TOS7, TAT2, DIS3, TSR4, IFM1, RRP6, ALG6, YSP3, UTP23, DNL4, TSR3, SGT2, SLG1, TIR4, TIR2, AUS1, IRC11, RTS1, ERP4, PET127, ROD1, HSP10, SFM1, DDL1, AHC1, MCO10, YOL014W, YOR012W, YOR015W, YOR019W, YOR008C-A, YOL013W-B, YOR008W-B, YOR011W-A, YOL019W-A, YOL013W-A
Thr	YNB	15	13.035	0.139337	483300	541500	577850	Dependent	Starvation_Dependent	NA	678	48	TCB1, YVC1, VPS21, PTC5, TMA46, ECM3, CMR2, ARF3, RKI1, RPS7A, NUP1, KTR1, CRC1, RAS1, OST2, PIN2, VAM3, RGS2, LEU9, INP53, TFC7, CEX1, AZF1, DPI34, TRS33, RPO31, RPT5, RTC5, RIO1, GCY1, PFY1, LEO1, UBP2, CAT5, IAH1, RGA1, ADE2, AFI1, ORT1, VPS17, EFT1, YOR097C, YOR102W, YOR105W, YOR111W, YOR121C, YOR131C, YOR108C-A
Thr	YNB	16	6.905	0.115263	158150	231350	291550	Dependent	Starvation_Dependent	NA	303	74	SPP1, UME1, MKK2, FRK1, RPL33A, POC4, KES1, NOP53, PXA1, PPT2, ATG5, PRP46, RRD2, RAD53, PEP4, KIP2, PRM4, TGS1, AIM44, PET20, CDC60, BEM4, SVS1, MLH3, SET6, ATG29, REV3, MRX4, MEX67, DAP1, OYE3, COX10, MRPL40, NIP100, SPT14, TRE1, CUP9, CBC2, PPQ1, TCO89, CTI6, RTT10, MRN1, UIP4, MF(ALPHA)1, POS5, GUP2, NAB3, MIY2, PRM3, RSA1, DDC1, APL5, OXR1, RPL7B, CSM4, YIG1, AFT2, TPK2, HRR25, PGC1, TYW1, R…
Thr	YNB	16	7.795	0.10911	471900	510350	546600	Dependent	Starvation_Dependent	NA	388	39	NCR1, TFC8, CHL1, RQC2, RET3, TAF3, RRP12, MRPS16, CIP1, HST2, SWI1, IRC15, CTF19, VTC3, ULP1, ECM23, RAD1, MET12, RMI1, SKS1, SMA1, ERG10, SUV3, TRM44, PHO85, SVL3, SRL4, PMA2, EGD1, MET31, ISM1, MRX11, SSN3, NOP4, YPL025C, YPL034W, YPL035C, YPL039W, YPL038W-A
UFD	4NQO	7	21.875	0.20127	396700	419750	450500	Dependent	Not Starvation_Dependent	NA	196	35	PIB2, PGD1, TRP5, CWH41, SCW11, CGR1, RPL30, RPL24A, AGA2, HOP2, MIG1, VIR1, PNC1, OCH1, HEM2, DST1, RNA15, RIM8, ALG13, RPT6, TIF4632, TYW3, MST27, PRM8, ERV14, OLE1, SDS23, DPC13, YGL024W, YGL034C, YGL039W, YGL041C, YGL042C, YGL052W, YGL041C-B
UFD	4NQO	10	12.3	-0.145698	549800	568050	610600	Dependent	Not Starvation_Dependent	NA	326	36	CBF1, MNN14, NTA1, RPA12, CCT5, ARP3, TOR1, YAE1, RFC2, HAM1, LIA1, NPA3, OPI3, MOG1, HOC1, CDC11, MIR1, BNA2, AIM24, EAF6, ACF4, TMH11, STE18, EMC2, BIR1, GRR1, JSN1, BUD4, FIP1, IME1, RPL43B, SFC1, YJR071W, YJR079W, YJR084W, YJR087W
UFD	4NQO	11	36.215	-0.260309	242100	259000	281650	Dependent	Not Starvation_Dependent	NA	276	28	RRP14, HOT13, MDH1, SRX1, CYT2, CAB3, MIF2, CUE2, BUD2, MBR1, YJU3, YJU2, CWP1, MTC2, UTP11, YPF1, HSL1, APE1, GFA1, SEG2, CWP2, YKL083W, YKL091C, YKL097C, YKL102C, YKL096C-B, YKL100W-A, YKL104W-A
UFD	4NQO	12	7.96	0.128487	931300	978350	1011000	Dependent	Not Starvation_Dependent	NA	216	33	RPL31B, BLS1, UTP21, VIP1, CTR3, BER1, INA1, PUN1, VPS36, CDC73, URA4, RPN13, DCK1, ATG17, SPP382, TUS1, TDA5, MAG2, CRN1, SEN1, ATG23, IMD3, CNA1, TSR2, ECM30, YLR407W, YLR415C, YLR416C, YLR419W, YLR428C, YLR434C, YLR412C-A, YLR406C-A
UFD	AZC	5	6.29	0.085213	227100	276950	321900	Dependent	Not Starvation_Dependent	NA	311	58	KRE29, HVG1, GLN3, YEN1, MXR1, SAH1, ERG28, ACA1, SPO73, SAP1, CAJ1, TPA1, RSM18, JHD1, HOM3, PIC2, GIP2, HIS1, FCY2, HMF1, PET117, PCL6, FCY21, CEM1, GPP2, THO1, VHR2, ICL1, RRT13, RGI1, MOT2, ARG56, RNR1, TDA2, VTC1, ALD5, RPS24A, PTP3, MRX1, ICP55, AIM9, MEI4, RPL34A, FCY22, ISD11, YOS1, FMP49, YER076C, YER079W, YER066C-A, YER039C-A, YER053C-A, YER078W-A, YER046W-A, YER067C-A, YER068C-A, YER07…
UFD	AZC	7	15.215	-0.203399	325600	357850	384600	Dependent	Not Starvation_Dependent	NA	133	35	PUS2, MRH4, ALG2, SGF73, NPY1, MNP1, RPB9, AFT1, HSF1, MPS2, RPL7A, HNM1, DBP3, KXD1, MPC1, SCY1, GUP1, LCL3, MAD1, MMS2, MF(ALPHA)2, LIF1, NBP35, NUP145, SPC105, PAN2, VPS45, TOS8, YGL069C, YGL072C, YGL074C, YGL081W, YGL082W, YGL088W, YGL063C-A
UFD	AZC	9	5.98	-0.115046	84050	123600	152750	Dependent	Not Starvation_Dependent	NA	355	33	HOS4, SDP1, POR2, NUP159, HIS5, PRM5, RHO3, RPI1, QDR1, QDR2, POG1, SIM1, AYR1, KGD1, STH1, RRT14, MET18, TAO3, ASG1, FKH1, CSM2, RPL16A, FLX1, VHS2, OM45, TMA108, TPM2, REV7, AXL2, CCT2, YIL141W, YIL134C-A, YIL115W-A
UFD	AZC	10	11.135	-0.140083	638600	674400	703800	Dependent	Not Starvation_Dependent	NA	147	35	RSM7, TDA4, STE24, ILM1, JHD2, DMO1, ATP2, IBA57, RPS5, ENT3, VPS70, RSF2, EFM3, STR2, MNS1, NMD5, XPT1, SGM1, MCM22, TTI2, MET5, IML1, HOM6, HIR3, IPA1, PMT4, MGM101, RPS4A, TIM8, YJR114W, YJR115W, YJR124C, YJR128W, YJR142W, YJR140W-A
UFD	AZC	13	9.08	-0.0977459	43000	77200	111950	Dependent	Not Starvation_Dependent	NA	418	43	BET5, CPR3, CFF1, DUS1, TDA9, TUB1, ALO1, AIM33, UFO1, RPM2, PRE8, UTP14, GIM5, RAD10, VPS9, TAF13, ARG81, TSL1, CUE4, CAC2, NUP188, MDM1, SEC65, URA5, PML39, ZDS2, COQ5, BUL2, CTK3, DAT1, TAF8, ATP18, YML082W, YML083C, YML084W, YML089C, YML090W, YML094C-A, YML096W, YML099W-A, YML101C-A, YML108W, YML100W-A
UFD	AZC	14	7.445	-0.102679	241750	310500	463550	Dependent	Not Starvation_Dependent	NA	545	138	TCB2, TOP2, RHO2, NST1, YPT53, APP1, RPS7B, PHO23, RAS2, OCA1, MIC27, AVT4, POL1, MET4, LEU4, RRT16, INP52, YAF9, NOP15, CYB5, DBP2, RPC19, DMA2, MLS1, DCP2, NCS2, TOM70, MRP35, NMA111, NAF1, ESBP6, SPC98, FAR11, TEP1, NRK1, CPT1, TOM22, KRE33, FYV6, FPR1, EAF7, NAM9, SRV2, THO2, AAH1, MEP2, MFA2, LSM7, ALF1, PGA2, RPC31, INN1, GIM3, YCK2, CUZ1, NSG2, IGO1, PGA1, ASI2, YGP1, CBK1, RPL42A, RIA1, I…
UFD	AZC	15	12.015	0.139555	140800	165700	187450	Dependent	Not Starvation_Dependent	NA	445	24	MDM20, BRX1, AVO1, REX4, IRA2, ATG19, ATG34, PHM7, ADH1, DUF1, MPD2, HAL9, MSH2, SPO21, YPQ1, TRM10, RFC4, HMI1, ATP19, MHF1, YOL079W, YOL085C, YOL085W-A, YOL083C-A
UFD	BTZ	4	10.88	0.136096	392400	418100	461750	Dependent	Not Starvation_Dependent	NA	190	43	RMD1, NHP10, MCD1, ATP16, MED2, PTC1, RPT2, APC11, GRX6, SLX5, NOP1, TSC13, CDC7, ERP3, OSH2, RPN4, GPM2, GPD1, DIA3, RTK1, MRX9, MPS1, ARP2, PRP9, DBP10, SLM3, NTH1, YRB1, RCR2, RAD57, MAF1, SOK1, YDL009C, YDL011C, YDL012C, YDL016C, YDL023C, YDL026W, YDL032W, YDL022C-A, YDL025W-A, YDR003W-A, YDL007C-A
UFD	BTZ	5	10.52	0.0204714	113850	118300	125000	Dependent	Not Starvation_Dependent	NA	14	11	NPP2, GTT3, EAF5, MMS21, PXP1, URA3, GEA2, PMP2, TIM9, YEL020C-B, YEL018C-A
UFD	BTZ	7	89.385	0.400395	474900	485200	494800	Dependent	Not Starvation_Dependent	NA	101	12	ERP6, CDH1, RPN14, COG7, PMC1, BRP1, PMA1, LEU1, MPO1, SCL1, YGL007C-A, YGL006W-A
UFD	BTZ	10	8.09	0.119242	304800	333700	362750	Dependent	Not Starvation_Dependent	NA	297	35	MHP1, GYP6, SDH9, AIM22, RTT101, UBX6, CHM7, MTR4, IRC8, TDH1, PEP8, TIM54, LOG1, ZAP1, IKS1, BIT61, YHC3, BNA3, NUP82, LAS21, MRPL8, DLS1, MPM1, UTP18, ARG2, PSF2, JEM1, COA3, YJL043W, YJL064W, YJL067W, YJL068C, YJL070C, YJL052C-A, YJL047C-A
UFD	BTZ	14	144.475	-0.484008	464000	471200	479250	Dependent	Not Starvation_Dependent	NA	25	9	TPM1, EOS1, SWS2, PMS1, SAL1, END3, MKT1, SNN1, TCB2
UFD	LiAc	4	15.59	-0.174502	540450	566150	608750	Dependent	Not Starvation_Dependent	NA	258	41	NRG1, HEM13, RPC11, BAP3, HEM12, VMS1, TPI1, DET1, DBF4, CDC34, PST1, EMC10, YOS9, TGL2, UBC5, MAK21, LCB2, AIM7, RPS13, RRG1, RTR2, OCA6, DOS2, DOA4, FMP16, PAA1, IPT1, SNF11, TPS2, PPH3, RAD55, SED1, SHU2, PET100, VPS41, PDC2, TFB5, YDR042C, YDR048C, YDR053W, YDR061W
UFD	LiAc	7	23.33	0.211456	395600	414700	435000	Dependent	Not Starvation_Dependent	NA	167	25	MIG1, VIR1, PNC1, OCH1, HEM2, DST1, RNA15, RIM8, ALG13, RPT6, TIF4632, TYW3, MST27, PRM8, ERV14, OLE1, SDS23, GEP7, DPC13, YGL034C, YGL039W, YGL041C, YGL042C, YGL052W, YGL041C-B
UFD	LiAc	11	8.065	-0.12866	240100	270150	305750	Dependent	Not Starvation_Dependent	NA	318	39	OSI1, STB6, LHS1, MUD2, AAN1, PSY1, PSG1, DHR2, SMY1, VMA5, TEF4, RRP14, HOT13, MDH1, SRX1, CYT2, CAB3, MIF2, CUE2, BUD2, MBR1, YJU3, YJU2, CWP1, MTC2, UTP11, YPF1, HSL1, APE1, GFA1, SEG2, CWP2, YKL083W, YKL091C, YKL097C, YKL102C, YKL096C-B, YKL100W-A, YKL104W-A
UFD	LiAc	14	24.93	-0.195679	446000	477300	503500	Dependent	Not Starvation_Dependent	NA	107	32	SUN4, RPL9B, FKH2, RPL16B, TOM7, LAT1, RNH201, MSK1, MLF3, IMP4, MKS1, APJ1, NIS1, TPM1, EOS1, SWS2, PMS1, SAL1, END3, MKT1, SNN1, TCB2, TOP2, RHO2, NST1, YPT53, APP1, YNL089C, YNL092W, YNL095C, YNL067W-A, YNL067W-B
UFD	Low G	4	11.255	-0.14373	563500	609950	661700	Dependent	Starvation_Dependent	NA	277	51	PST1, EMC10, YOS9, TGL2, UBC5, MAK21, LCB2, AIM7, RPS13, RRG1, RTR2, OCA6, DOS2, DOA4, FMP16, PAA1, IPT1, SNF11, TPS2, PPH3, RAD55, SED1, SHU2, PET100, VPS41, PDC2, STN1, RRP8, TVP23, AFR1, SSS1, RRP1, SLU7, VTC5, ILT1, RLI1, UBC13, DNF2, GIS1, MSH6, GRX3, BMH2, TVP15, ARX1, STE5, SPO71, TFB5, YDR061W, YDR094W, YDR095C, YDR102C
UFD	Low G	4	17.965	0.172461	31300	78350	102600	Dependent	Starvation_Dependent	NA	351	39	MGT1, TRM8, MRPL11, ACK1, RTN2, HEM3, YCX1, GLE1, NHP2, CWC2, UGA4, SHR3, NOP6, PRR2, GDH2, RRI1, TIM22, DTD1, CDC13, FMP45, HBT1, WHI4, SHS1, GCS1, HO, SSB1, PTP1, BRE4, OST4, MFG1, GYP7, YPD1, PHO13, AIM6, YDL199C, YDL211C, YDL218W, YDL221W, YDL228C
UFD	Low G	7	12.89	0.130977	432700	470350	511800	Dependent	Starvation_Dependent	NA	383	48	ERG26, ERP6, CDH1, RPN14, COG7, PMC1, BRP1, PMA1, LEU1, MPO1, SCL1, ERG4, PDR1, PUF4, BIL2, KAP122, ATE1, JAC1, CKB1, GET1, ALK1, STT3, PIB2, PGD1, TRP5, CWH41, SCW11, CGR1, RPL30, RPL24A, AGA2, HOP2, MIG1, EFM5, SWC4, CUL3, PEX31, TFG2, PRP18, ECT1, STF2, SEC9, NMA2, YGL024W, YGL034C, YGL007C-A, YGL006W-A, YGL014C-A
UFD	Low G	8	5.095	-0.0838387	71200	130750	175550	Dependent	Starvation_Dependent	NA	621	61	RPL14B, HSE1, LAG1, MRP4, SHU1, STE20, YAP3, ETP1, PRS3, OTU2, YLF2, RPS20, DUR3, OSH7, LEU5, TCD1, NEM1, GPA1, STP2, ERG11, SOD2, TDA3, RPL27A, DIA4, VPS29, ARD1, SPO13, MIP6, YSC84, YSC83, ARG4, DED81, RPS27B, MYO1, MAS2, THR1, VMA16, RPN1, DAP2, YHI9, SLT2, RRM3, ERC1, QCR10, TIM10, ECM12, YHL005C, YHL008C, YHL012W, YHL017W, YHR020W, YHR022C, YHR033W, YHR022C-A, YHR032C-A, YHL002C-A, YHL006W-A…
UFD	Low G	10	10.18	-0.129028	602900	647200	712150	Dependent	Starvation_Dependent	NA	380	64	BUD4, FIP1, IME1, RPL43B, SFC1, JJJ3, YUH1, AIM25, RSM26, VPS25, URA8, SOD1, ADO1, ECM27, LIH1, ABM1, CPA2, YMR1, PXP2, NNF1, RSM7, TDA4, STE24, ILM1, JHD2, DMO1, ATP2, IBA57, RPS5, ENT3, VPS70, RSF2, EFM3, STR2, MNS1, NMD5, XPT1, SGM1, MCM22, TTI2, MET5, IML1, HOM6, HIR3, IPA1, PMT4, MGM101, RPS4A, HMS2, BAT2, DAN1, TIM8, YJR096W, YJR098C, YJR114W, YJR115W, YJR124C, YJR128W, YJR142W, YJR146W, YJ…
UFD	Low G	13	9.385	-0.114772	353150	420150	462950	Dependent	Starvation_Dependent	NA	438	56	MCM1, IOC4, NUP116, CSM3, ERB1, FAR3, STB2, STV1, BUB2, AAC1, FET3, SEN15, SAM37, RNA14, ARG7, RIM9, AEP1, KAR5, SOV1, UBX4, AVO2, NAT4, MOT3, TVP18, ABF2, IRC21, SDD2, RCO1, PDS5, VPS20, CTF18, SEC14, NAM7, ISF1, ADH3, SEG1, PDL32, VBA1, YTA12, NPL6, AIP1, UTP15, CTF13, SNO1, SNZ1, MTG1, ATP25, YMR052C-A, YMR057C, YMR075C-A, YMR082C, YMR084W, YMR085W, YMR086C-A, YMR090W, YMR046W-A
UFD	Low G	14	13.88	-0.158195	455400	477450	506450	Dependent	Starvation_Dependent	NA	108	30	YDJ1, AQR1, SUN4, RPL9B, FKH2, RPL16B, TOM7, LAT1, RNH201, MSK1, MLF3, IMP4, MKS1, APJ1, NIS1, TPM1, EOS1, SWS2, PMS1, SAL1, END3, MKT1, SNN1, TCB2, TOP2, RHO2, NST1, YNL089C, YNL067W-A, YNL067W-B
UFD	Low N	4	6.36	-0.108638	909900	998500	1049150	Dependent	Starvation_Dependent	NA	203	73	CRF1, HTB1, HTA1, ADK1, SIR4, PCF11, IVY1, COX20, HEM1, RTN1, LYS4, PRP42, FMN1, MRPL7, SEC26, SNU56, BUD26, AMD2, PRP28, PEX5, MNN10, TRS23, VHS1, PAM1, BTT1, MET32, CHL4, RMD5, CTA1, RKM4, HSP78, YAP6, SWM1, EXG2, DIN7, AKR1, PEX10, HEL2, CIA1, MSW1, CCC2, GLO2, DON1, BSC2, PMP3, MTH1, RNH202, RRP45, PHM6, MRX10, GCN2, DPP1, ZIP1, MGP12, INM2, NSE3, RTT103, HRQ1, SRP101, SSD1, YDR222W, YDR230W,…
UFD	Low N	8	5.4	-0.0819755	31750	82200	137100	Dependent	Starvation_Dependent	NA	564	60	RPL14B, HSE1, LAG1, MRP4, SHU1, STE20, YAP3, ETP1, PRS3, OTU2, YLF2, RPS20, DUR3, MCO14, APM2, OPI1, AIM17, SPO11, NPR3, RIM4, SNF6, RIM101, WSC4, OCA5, ECM29, GOS1, GUT1, RPL8A, SBP1, VMR1, OSH7, LEU5, TCD1, NEM1, GPA1, STP2, ERG11, SOD2, TDA3, RPL27A, DIA4, VPS29, ARD1, SPO13, MIP6, YSC84, QCR10, TIM10, YHL005C, YHL008C, YHL012W, YHL017W, YHL026C, YHL002C-A, YHL006W-A, YHL019W-A, YHL030W-A, YHL…
UFD	Low N	12	6.38	-0.0939639	635250	670000	696500	Dependent	Starvation_Dependent	NA	393	31	RCK2, YEF3, SSP120, SYM1, CQD2, NDL1, HAP1, GSY2, HSP60, LCB5, VPS63, YPT6, RED1, RPS28B, NEJ1, PDR8, BOP2, SEC22, DCS1, CMG1, YCS4, PIG1, MCM5, SMD2, DBP9, TMA7, YLR252W, YLR255C, YLR257W, YLR269C, YLR264C-A
UFD	Low N	14	28.895	-0.205522	440600	462100	489600	Dependent	Starvation_Dependent	NA	76	27	MSK1, MLF3, IMP4, MKS1, APJ1, NIS1, TPM1, EOS1, SWS2, PMS1, SAL1, END3, MKT1, SNN1, TCB2, TOP2, RHO2, NST1, YPT53, APP1, RPS7B, PHO23, PLS1, YNL089C, YNL092W, YNL095C, YNL097W-A
UFD	Low N	15	9.295	-0.129339	130550	158700	194600	Dependent	Starvation_Dependent	NA	521	32	DSC2, MDM20, BRX1, AVO1, REX4, IRA2, ATG19, ATG34, PHM7, ADH1, DUF1, MPD2, HAL9, MSH2, SPO21, YPQ1, TRM10, RFC4, HMI1, COQ3, WRS1, SDD3, PKH2, ATP19, MHF1, YOL075C, YOL079W, YOL085C, YOL099C, YOL085W-A, YOL083C-A, YOL097W-A
UFD	SC	7	19.245	0.179924	379250	413650	435400	Dependent	Not Starvation_Dependent	NA	215	35	MIG1, VIR1, PNC1, OCH1, HEM2, DST1, RNA15, RIM8, ALG13, RPT6, TIF4632, TYW3, MST27, PRM8, ERV14, OLE1, SDS23, GEP7, RAD6, PKP2, YBP2, DUO1, PYC1, PUS2, MRH4, ALG2, SGF73, DPC13, YGL034C, YGL039W, YGL041C, YGL042C, YGL052W, YGL041C-B, YGL063C-A
UFD	SC	12	7.805	0.123031	915200	950450	983750	Dependent	Not Starvation_Dependent	NA	243	31	SKI2, BDF1, DUS3, SFP1, SEI1, DUS4, RPL31B, BLS1, UTP21, VIP1, CTR3, BER1, INA1, PUN1, VPS36, CDC73, URA4, RPN13, DCK1, ATG17, SPP382, TUS1, YLR400W, YLR402W, YLR407W, YLR415C, YLR416C, YLR419W, YLR412C-A, YLR399W-A, YLR406C-A
UFD	SC	13	8.035	0.126792	326350	363200	409500	Dependent	Not Starvation_Dependent	NA	267	44	TAP42, FAR8, RSF1, EIS1, HOF1, ARP9, RCH1, IMP2, MIH1, MSN2, CCS1, SUB1, YET2, ARA2, ARG80, MCM1, IOC4, NUP116, CSM3, ERB1, FAR3, STB2, STV1, BUB2, AAC1, FET3, SEN15, SAM37, RNA14, ARG7, RIM9, AEP1, KAR5, SOV1, UBX4, AVO2, NAT4, MOT3, YMR027W, YMR031W-A, YMR052C-A, YMR057C, YMR046W-A, YMR030W-A
UFD	SC	14	16.11	-0.1544	424050	451850	524300	Dependent	Not Starvation_Dependent	NA	174	56	POR1, OCA2, ARP5, NOP2, GCD10, MTQ1, YDJ1, AQR1, SUN4, RPL9B, FKH2, RPL16B, TOM7, LAT1, RNH201, MSK1, MLF3, IMP4, MKS1, APJ1, NIS1, TPM1, EOS1, SWS2, PMS1, SAL1, END3, MKT1, SNN1, TCB2, TOP2, RHO2, NST1, YPT53, APP1, RPS7B, PHO23, RAS2, OCA1, MIC27, AVT4, POL1, MET4, LEU4, RRT16, INP52, PLS1, YNL057W, YNL058C, YNL089C, YNL092W, YNL095C, YNL067W-A, YNL097W-A, YNL103W-A, YNL067W-B
UFD	SC	15	23.94	-0.204955	147200	160250	178650	Dependent	Not Starvation_Dependent	NA	331	13	IRA2, ATG19, ATG34, PHM7, ADH1, DUF1, MPD2, HAL9, MSH2, MHF1, YOL085C, YOL085W-A, YOL083C-A
UFD	YNB	7	19.99	0.189356	399100	427400	459350	Dependent	Starvation_Dependent	NA	226	39	JAC1, CKB1, GET1, ALK1, STT3, PIB2, PGD1, TRP5, CWH41, SCW11, CGR1, RPL30, RPL24A, AGA2, HOP2, MIG1, VIR1, PNC1, OCH1, HEM2, DST1, RNA15, RIM8, ALG13, RPT6, TIF4632, TYW3, MST27, PRM8, ERV14, OLE1, DPC13, YGL024W, YGL034C, YGL039W, YGL041C, YGL042C, YGL052W, YGL041C-B
UFD	YNB	10	6.83	0.105601	60400	90450	192350	Dependent	Starvation_Dependent	NA	804	87	RPE1, ALB1, MTC1, LSM1, GCD14, NIT2, SPT10, PBS2, TRK1, URA2, AIM23, MRS3, LCB3, RPS21B, GLG2, TIF2, YUR1, RPB4, YAK1, IRC9, TIM17, ROQ1, SFH5, IDS2, SMT1, RPA34, DAS1, SNA3, INO1, VPS35, FBP26, SSY5, FAR1, CIS3, HSP150, PIR5, FMP33, JJJ2, TPK1, HAL5, QCR8, ERG20, SET2, ASG7, TOH1, CPS1, RFA3, KRE9, SWI3, RPL17B, ATG27, PFD1, ATP12, RBH1, MNN11, GON7, ATG36, MNN5, SWE1, BUD19, RPL39, RPS22A, RPS1…
UFD	YNB	11	6.655	-0.119011	221950	259700	316800	Dependent	Starvation_Dependent	NA	594	59	YET1, YNK1, NUP100, OSI1, STB6, LHS1, MUD2, AAN1, PSY1, PSG1, DHR2, SMY1, VMA5, TEF4, RRP14, HOT13, MDH1, SRX1, CYT2, CAB3, MIF2, CUE2, BUD2, MBR1, YJU3, YJU2, CWP1, MTC2, UTP11, YPF1, HSL1, APE1, GFA1, SEG2, AAT1, SLD2, HAP4, KTI12, ABF1, RAD27, APN1, PRR1, CWP2, DPC7, YKL066W, YKL069W, YKL070W, YKL083W, YKL091C, YKL097C, YKL102C, YKL107W, YKL111C, YKL115C, YKL106C-A, YKL068W-A, YKL096C-B, YKL10…
UFD	YNB	12	5.945	0.100838	169550	242650	330800	Dependent	Starvation_Dependent	NA	627	85	LOT6, GAT3, PPR1, BRE2, PML1, MEU1, POM34, PSR2, YEH2, IRC25, SDO1, IZH3, UBR2, SNF7, SED5, AAT2, ADE16, RPL15A, RAD5, RSC58, SMF3, MLH2, PAU23, COX12, RIC1, AFB1, NFG1, TRX1, PDC1, STU2, FRE8, RPS0B, MLO50, EMA19, FCF2, IES3, NRS1, OSW2, SPT8, ERG3, MNL2, SHM2, REX2, FRS1, RPL22A, BUD28, BMT6, PER33, SND2, SPC3, PET309, FYV7, MEF1, XYL2, RGR1, LAM6, RFU1, BUD20, RPL10, FMP25, BOS1, SIC1, EMP46, …
UFD	YNB	12	6.23	0.111459	9e+05	947050	997250	Dependent	Starvation_Dependent	NA	354	45	STE23, ECM19, ART10, ATP10, CST9, COX8, VPS33, AFG2, SKI2, BDF1, DUS3, SFP1, SEI1, DUS4, RPL31B, BLS1, UTP21, VIP1, CTR3, BER1, INA1, PUN1, VPS36, CDC73, URA4, RPN13, DCK1, ATG17, SPP382, TUS1, TDA5, MAG2, CRN1, SEN1, CCW14, YLR400W, YLR402W, YLR407W, YLR415C, YLR416C, YLR419W, YLR428C, YLR412C-A, YLR399W-A, YLR406C-A
UFD	YNB	13	9.06	0.118793	268800	330000	398400	Dependent	Starvation_Dependent	NA	409	68	CDC5, MIX17, AIM34, MVP1, TAF4, PLB2, PLB1, ADI1, ANY1, HXT2, CLU1, SEC59, BUD22, ERG5, SOK2, SPO20, PEX9, STB4, FMS1, MAC1, UBC7, MSS1, MRPL3, CSI1, PEX12, TAP42, FAR8, RSF1, EIS1, HOF1, ARP9, RCH1, IMP2, MIH1, MSN2, CCS1, SUB1, YET2, ARA2, ARG80, MCM1, IOC4, NUP116, CSM3, ERB1, FAR3, STB2, STV1, BUB2, AAC1, FET3, SEN15, SAM37, RNA14, ARG7, RIM9, AEP1, YMR007W, YMR027W, YMR031W-A, YMR052C-A, YMR…
UFD	YNB	13	6.365	-0.0822316	812850	859350	896400	Dependent	Starvation_Dependent	NA	263	43	ZDS1, RCE1, BUL1, DSK2, FCP1, PRM15, ATR2, CAT8, GPI12, AEP2, RIT1, YKU70, NGL2, MRPL33, DSS1, HSH155, ABZ2, HAS1, TDA1, GOT1, HER2, JNM1, LCB1, PRC1, LIP1, DYN3, ADE4, ATM1, YME2, ADH2, UBP15, SCW10, FKS3, GAS1, PSE1, NIP1, UPA2, YMR290W-A, YMR294W-A, YMR295C, YMR304C-A, YMR306C-A, YMR307C-A
UFD	YNB	14	21.83	-0.20477	437150	455400	476950	Dependent	Starvation_Dependent	NA	66	23	EOS1, SWS2, PMS1, SAL1, END3, MKT1, SNN1, TCB2, TOP2, RHO2, NST1, YPT53, APP1, RPS7B, PHO23, RAS2, OCA1, MIC27, PLS1, YNL089C, YNL092W, YNL095C, YNL097W-A
UFD	YNB	15	27.475	-0.224249	152350	166150	177950	Dependent	Starvation_Dependent	NA	275	12	IRA2, ATG19, ATG34, PHM7, ADH1, DUF1, MPD2, HAL9, MHF1, YOL085C, YOL085W-A, YOL083C-A

## Sheet: 5_QTL_comparisons_for_GxE
reporter_1	environment_QTL_1	chrm	QTL_1_LOD	QTL_1_delta_AF	QTL_1_left_Index	QTL_1_peak position	QTL_1_right_Index	replicate_ID_used_A_QTL1	replicate_ID_used_B_QTL1	QTL_1_num_of_replicates	QTL1_sample_present	reporter_2 [should match reporter_1]	environment_QTL_2	chrm	QTL_2_LOD	QTL_2_delta_AF	QTL_2_left_Index	QTL_2_peak position	QTL_2_right_Index	replicate_ID_used_A_QTL2_or sample in P/A	replicate_ID_used_B_QTL2_or sample in P/A	QTL_2_num_of_replicates	QTL2_sample	QTL found in __ # of replicates (2-4)	True=No GxE, False = sign change GxE, Absent = P/A GxE	columns Y and Z
4xUb	SC	5	11.41	0.0455569	113100	118300	124900	2	2	1	4xUb_in_SC	4xUb	YNB	5	9.745	0.0267883	112500	118300	129700	1	2	2	4xUb_in_YNB	3	TRUE	3TRUE
4xUb	SC	7	11.31	0.134771	371500	408500	436750	1	2	2	4xUb_in_SC	4xUb	BTZ	7	68.185	0.328649	487200	497050	510200	1	2	2	4xUb_in_BTZ	4	TRUE	4TRUE
4xUb	SC	7	11.31	0.134771	371500	408500	436750	1	2	2	4xUb_in_SC	4xUb	YNB	7	12.96	0.129402	413700	469850	500200	1	2	2	4xUb_in_YNB	4	TRUE	4TRUE
4xUb	SC	12	15.78	-0.0856769	669800	675000	680900	1	1	1	4xUb_in_SC	4xUb	4NQO	12	17.91	-0.201252	645450	668800	696350	1	2	2	4xUb_in_4NQO	3	TRUE	3TRUE
4xUb	SC	12	15.78	-0.0856769	669800	675000	680900	1	1	1	4xUb_in_SC	4xUb	Low G	12	32.75	0.260933	645900	660200	686850	1	2	2	4xUb_in_Low G	3	FALSE	3FALSE
4xUb	SC	12	15.78	-0.0856769	669800	675000	680900	1	1	1	4xUb_in_SC	4xUb	YNB	12	8.16	-0.125771	642700	666700	698650	1	2	2	4xUb_in_YNB	3	TRUE	3TRUE
4xUb	SC	14	5.15	-0.0916015	377400	442900	505000	2	2	1	4xUb_in_SC	4xUb	Low G	14	29.35	-0.212039	444250	467500	487950	1	2	2	4xUb_in_Low G	3	TRUE	3TRUE
4xUb	SC	14	5.15	-0.0916015	377400	442900	505000	2	2	1	4xUb_in_SC	4xUb	BTZ	14	35.72	-0.252915	445800	462300	488250	1	2	2	4xUb_in_BTZ	3	TRUE	3TRUE
4xUb	SC	14	5.15	-0.0916015	377400	442900	505000	2	2	1	4xUb_in_SC	4xUb	YNB	14	9.865	-0.124766	427100	461800	493800	1	2	2	4xUb_in_YNB	3	TRUE	3TRUE
4xUb	SC	15	13.29	-0.160136	124750	150400	176300	1	2	2	4xUb_in_SC	4xUb	AZC	15	7.08	0.124442	112300	150100	185400	2	2	1	4xUb_in_AZC	3	FALSE	3FALSE
4xUb	SC	15	13.29	-0.160136	124750	150400	176300	1	2	2	4xUb_in_SC	4xUb	4NQO	15	4.57	-0.0929755	129500	163600	212800	2	2	1	4xUb_in_4NQO	3	TRUE	3TRUE
4xUb	SC	15	13.29	-0.160136	124750	150400	176300	1	2	2	4xUb_in_SC	4xUb	Low G	15	6.915	0.115885	146750	168600	190850	1	2	2	4xUb_in_Low G	4	FALSE	4FALSE
4xUb	SC	15	13.29	-0.160136	124750	150400	176300	1	2	2	4xUb_in_SC	4xUb	BTZ	15	7.85	-0.112128	132050	161700	201100	1	2	2	4xUb_in_BTZ	4	TRUE	4TRUE
4xUb	SC	15	13.29	-0.160136	124750	150400	176300	1	2	2	4xUb_in_SC	4xUb	YNB	15	28.47	-0.232853	132550	151650	175150	1	2	2	4xUb_in_YNB	4	TRUE	4TRUE
4xUb	BTZ	2	6.12	0.106843	561850	593600	637500	1	2	2	4xUb_in_BTZ	Absent	Absent	Absent	Absent	Absent	Absent	Absent	Absent	4xUb_in_SC	4xUb_in_BTZ	0	Absent	2	Absent	2Absent
4xUb	4NQO	4	8.065	-0.116244	544350	578050	624050	1	2	2	4xUb_in_4NQO	Absent	Absent	Absent	Absent	Absent	Absent	Absent	Absent	4xUb_in_SC	4xUb_in_4NQO	0	Absent	2	Absent	2Absent
4xUb	Low G	4	11.27	-0.144374	887950	933450	980850	1	2	2	4xUb_in_Low G	Absent	Absent	Absent	Absent	Absent	Absent	Absent	Absent	4xUb_in_SC	4xUb_in_Low G	0	Absent	2	Absent	2Absent
4xUb	LiAc	4	18.47	-0.178879	519400	561450	599050	1	2	2	4xUb_in_LiAc	Absent	Absent	Absent	Absent	Absent	Absent	Absent	Absent	4xUb_in_SC	4xUb_in_LiAc	0	Absent	2	Absent	2Absent
4xUb	BTZ	4	6.69	0.103524	391900	431100	465600	1	2	2	4xUb_in_BTZ	Absent	Absent	Absent	Absent	Absent	Absent	Absent	Absent	4xUb_in_SC	4xUb_in_BTZ	0	Absent	2	Absent	2Absent
4xUb	SC	7	11.31	0.134771	371500	408500	436750	1	2	2	4xUb_in_SC	Absent	Absent	Absent	Absent	Absent	Absent	Absent	Absent	4xUb_in_SC	4xUb_in_AZC	0	Absent	2	Absent	2Absent
4xUb	SC	7	11.31	0.134771	371500	408500	436750	1	2	2	4xUb_in_SC	Absent	Absent	Absent	Absent	Absent	Absent	Absent	Absent	4xUb_in_SC	4xUb_in_4NQO	0	Absent	2	Absent	2Absent
4xUb	SC	7	11.31	0.134771	371500	408500	436750	1	2	2	4xUb_in_SC	Absent	Absent	Absent	Absent	Absent	Absent	Absent	Absent	4xUb_in_SC	4xUb_in_Low G	0	Absent	2	Absent	2Absent
4xUb	SC	7	11.31	0.134771	371500	408500	436750	1	2	2	4xUb_in_SC	Absent	Absent	Absent	Absent	Absent	Absent	Absent	Absent	4xUb_in_SC	4xUb_in_LiAc	0	Absent	2	Absent	2Absent
4xUb	Low G	8	20.05	-0.21493	140650	164000	188350	1	2	2	4xUb_in_Low G	Absent	Absent	Absent	Absent	Absent	Absent	Absent	Absent	4xUb_in_SC	4xUb_in_Low G	0	Absent	2	Absent	2Absent
4xUb	YNB	9	6.615	0.112093	78750	125800	174200	1	2	2	4xUb_in_YNB	Absent	Absent	Absent	Absent	Absent	Absent	Absent	Absent	4xUb_in_SC	4xUb_in_YNB	0	Absent	2	Absent	2Absent
4xUb	AZC	10	9.625	0.130629	297350	335100	377600	1	2	2	4xUb_in_AZC	Absent	Absent	Absent	Absent	Absent	Absent	Absent	Absent	4xUb_in_SC	4xUb_in_AZC	0	Absent	2	Absent	2Absent
4xUb	BTZ	10	7.345	0.104182	284900	332100	362700	1	2	2	4xUb_in_BTZ	Absent	Absent	Absent	Absent	Absent	Absent	Absent	Absent	4xUb_in_SC	4xUb_in_BTZ	0	Absent	2	Absent	2Absent
4xUb	4NQO	11	36.915	-0.269674	224400	237350	255600	1	2	2	4xUb_in_4NQO	Absent	Absent	Absent	Absent	Absent	Absent	Absent	Absent	4xUb_in_SC	4xUb_in_4NQO	0	Absent	2	Absent	2Absent
4xUb	4NQO	12	4.845	0.0886631	147450	197500	258600	1	2	2	4xUb_in_4NQO	Absent	Absent	Absent	Absent	Absent	Absent	Absent	Absent	4xUb_in_SC	4xUb_in_4NQO	0	Absent	2	Absent	2Absent
4xUb	YNB	12	5.95	0.0962488	232250	296900	336950	1	2	2	4xUb_in_YNB	Absent	Absent	Absent	Absent	Absent	Absent	Absent	Absent	4xUb_in_SC	4xUb_in_YNB	0	Absent	2	Absent	2Absent
4xUb	AZC	13	24.72	-0.201152	44850	61800	78450	1	2	2	4xUb_in_AZC	Absent	Absent	Absent	Absent	Absent	Absent	Absent	Absent	4xUb_in_SC	4xUb_in_AZC	0	Absent	2	Absent	2Absent
4xUb	Low G	13	7.74	-0.11769	243450	282900	343350	1	2	2	4xUb_in_Low G	Absent	Absent	Absent	Absent	Absent	Absent	Absent	Absent	4xUb_in_SC	4xUb_in_Low G	0	Absent	2	Absent	2Absent
4xUb	YNB	13	9.23	0.117572	311450	346550	403450	1	2	2	4xUb_in_YNB	Absent	Absent	Absent	Absent	Absent	Absent	Absent	Absent	4xUb_in_SC	4xUb_in_YNB	0	Absent	2	Absent	2Absent
4xUb	Low G	15	6.785	0.100792	457600	504400	555750	1	2	2	4xUb_in_Low G	Absent	Absent	Absent	Absent	Absent	Absent	Absent	Absent	4xUb_in_SC	4xUb_in_Low G	0	Absent	2	Absent	2Absent
4xUb	SC	15	13.29	-0.160136	124750	150400	176300	1	2	2	4xUb_in_SC	Absent	Absent	Absent	Absent	Absent	Absent	Absent	Absent	4xUb_in_SC	4xUb_in_LiAc	0	Absent	2	Absent	2Absent
Asn	4NQO	4	11.56	-0.142051	420650	497850	571100	1	2	2	Asn_in_4NQO	Absent	Absent	Absent	Absent	Absent	Absent	Absent	Absent	Asn_in_SC	Asn_in_4NQO	0	Absent	2	Absent	2Absent
Asn	Low N	4	4.76	-0.0936452	398300	478800	558050	1	2	2	Asn_in_Low N	Absent	Absent	Absent	Absent	Absent	Absent	Absent	Absent	Asn_in_SC	Asn_in_Low N	0	Absent	2	Absent	2Absent
Asn	Low G	4	10.47	-0.139198	29500	89600	121250	1	2	2	Asn_in_Low G	Absent	Absent	Absent	Absent	Absent	Absent	Absent	Absent	Asn_in_SC	Asn_in_Low G	0	Absent	2	Absent	2Absent
Asn	LiAc	4	22.89	-0.19651	463750	493900	533050	1	2	2	Asn_in_LiAc	Absent	Absent	Absent	Absent	Absent	Absent	Absent	Absent	Asn_in_SC	Asn_in_LiAc	0	Absent	2	Absent	2Absent
Asn	BTZ	4	6.11	-0.0968743	539000	597850	635650	1	2	2	Asn_in_BTZ	Absent	Absent	Absent	Absent	Absent	Absent	Absent	Absent	Asn_in_SC	Asn_in_BTZ	0	Absent	2	Absent	2Absent
Asn	Low G	5	18.23	0.160372	325500	359850	406000	1	2	2	Asn_in_Low G	Absent	Absent	Absent	Absent	Absent	Absent	Absent	Absent	Asn_in_SC	Asn_in_Low G	0	Absent	2	Absent	2Absent
Asn	AZC	7	8.78	0.113536	777450	855650	921550	1	2	2	Asn_in_AZC	Absent	Absent	Absent	Absent	Absent	Absent	Absent	Absent	Asn_in_SC	Asn_in_AZC	0	Absent	2	Absent	2Absent
Asn	SC	7	8.525	0.108726	405400	448300	521250	1	2	2	Asn_in_SC	Absent	Absent	Absent	Absent	Absent	Absent	Absent	Absent	Asn_in_SC	Asn_in_Low G	0	Absent	2	Absent	2Absent
Asn	Low G	7	9.655	-0.138596	151600	191250	221300	1	2	2	Asn_in_Low G	Absent	Absent	Absent	Absent	Absent	Absent	Absent	Absent	Asn_in_SC	Asn_in_Low G	0	Absent	2	Absent	2Absent
Asn	Low G	7	33.64	-0.234979	868350	886950	920750	1	2	2	Asn_in_Low G	Absent	Absent	Absent	Absent	Absent	Absent	Absent	Absent	Asn_in_SC	Asn_in_Low G	0	Absent	2	Absent	2Absent
Asn	LiAc	7	20.925	-0.201748	843700	865700	896500	1	2	2	Asn_in_LiAc	Absent	Absent	Absent	Absent	Absent	Absent	Absent	Absent	Asn_in_SC	Asn_in_LiAc	0	Absent	2	Absent	2Absent
Asn	YNB	7	10.865	-0.134148	842500	873400	903050	1	2	2	Asn_in_YNB	Absent	Absent	Absent	Absent	Absent	Absent	Absent	Absent	Asn_in_SC	Asn_in_YNB	0	Absent	2	Absent	2Absent
Asn	Low N	8	5.7	0.0978227	119800	188300	255100	1	2	2	Asn_in_Low N	Absent	Absent	Absent	Absent	Absent	Absent	Absent	Absent	Asn_in_SC	Asn_in_Low N	0	Absent	2	Absent	2Absent
Asn	Low G	8	12.52	0.153742	143700	162350	214800	1	2	2	Asn_in_Low G	Absent	Absent	Absent	Absent	Absent	Absent	Absent	Absent	Asn_in_SC	Asn_in_Low G	0	Absent	2	Absent	2Absent
Asn	Low G	8	5.005	0.0887304	379300	466900	535300	1	2	2	Asn_in_Low G	Absent	Absent	Absent	Absent	Absent	Absent	Absent	Absent	Asn_in_SC	Asn_in_Low G	0	Absent	2	Absent	2Absent
Asn	Low N	9	5.915	-0.109495	130400	163850	230300	1	2	2	Asn_in_Low N	Absent	Absent	Absent	Absent	Absent	Absent	Absent	Absent	Asn_in_SC	Asn_in_Low N	0	Absent	2	Absent	2Absent
Asn	LiAc	10	5.355	0.0891844	51600	98450	142950	1	2	2	Asn_in_LiAc	Absent	Absent	Absent	Absent	Absent	Absent	Absent	Absent	Asn_in_SC	Asn_in_LiAc	0	Absent	2	Absent	2Absent
Asn	AZC	11	11.45	-0.125479	197750	221750	255550	1	2	2	Asn_in_AZC	Absent	Absent	Absent	Absent	Absent	Absent	Absent	Absent	Asn_in_SC	Asn_in_AZC	0	Absent	2	Absent	2Absent
Asn	4NQO	11	26.775	-0.226218	256550	275600	296650	1	2	2	Asn_in_4NQO	Absent	Absent	Absent	Absent	Absent	Absent	Absent	Absent	Asn_in_SC	Asn_in_4NQO	0	Absent	2	Absent	2Absent
Asn	Low N	11	6.55	0.115843	154600	201850	259150	1	2	2	Asn_in_Low N	Absent	Absent	Absent	Absent	Absent	Absent	Absent	Absent	Asn_in_SC	Asn_in_Low N	0	Absent	2	Absent	2Absent
Asn	Low G	11	40.145	0.27827	208000	222500	242750	1	2	2	Asn_in_Low G	Absent	Absent	Absent	Absent	Absent	Absent	Absent	Absent	Asn_in_SC	Asn_in_Low G	0	Absent	2	Absent	2Absent
Asn	SC	12	9.87	-0.105317	657000	684850	702250	1	2	2	Asn_in_SC	Absent	Absent	Absent	Absent	Absent	Absent	Absent	Absent	Asn_in_SC	Asn_in_AZC	0	Absent	2	Absent	2Absent
Asn	Low G	12	13.89	0.157173	97000	122000	148200	1	2	2	Asn_in_Low G	Absent	Absent	Absent	Absent	Absent	Absent	Absent	Absent	Asn_in_SC	Asn_in_Low G	0	Absent	2	Absent	2Absent
Asn	Low G	12	9.115	0.108863	387400	436900	484600	1	2	2	Asn_in_Low G	Absent	Absent	Absent	Absent	Absent	Absent	Absent	Absent	Asn_in_SC	Asn_in_Low G	0	Absent	2	Absent	2Absent
Asn	SC	12	9.87	-0.105317	657000	684850	702250	1	2	2	Asn_in_SC	Absent	Absent	Absent	Absent	Absent	Absent	Absent	Absent	Asn_in_SC	Asn_in_BTZ	0	Absent	2	Absent	2Absent
Asn	BTZ	12	5.465	0.121332	908700	955000	993350	1	2	2	Asn_in_BTZ	Absent	Absent	Absent	Absent	Absent	Absent	Absent	Absent	Asn_in_SC	Asn_in_BTZ	0	Absent	2	Absent	2Absent
Asn	SC	12	9.87	-0.105317	657000	684850	702250	1	2	2	Asn_in_SC	Absent	Absent	Absent	Absent	Absent	Absent	Absent	Absent	Asn_in_SC	Asn_in_YNB	0	Absent	2	Absent	2Absent
Asn	SC	13	10.72	0.148607	268750	330800	364050	1	2	2	Asn_in_SC	Absent	Absent	Absent	Absent	Absent	Absent	Absent	Absent	Asn_in_SC	Asn_in_AZC	0	Absent	2	Absent	2Absent
Asn	AZC	13	45.415	-0.266811	42950	60500	78650	1	2	2	Asn_in_AZC	Absent	Absent	Absent	Absent	Absent	Absent	Absent	Absent	Asn_in_SC	Asn_in_AZC	0	Absent	2	Absent	2Absent
Asn	Low G	13	10.86	-0.14607	404700	426100	480800	1	2	2	Asn_in_Low G	Absent	Absent	Absent	Absent	Absent	Absent	Absent	Absent	Asn_in_SC	Asn_in_Low G	0	Absent	2	Absent	2Absent
Asn	Low G	13	13.345	-0.157571	856750	884900	922700	1	2	2	Asn_in_Low G	Absent	Absent	Absent	Absent	Absent	Absent	Absent	Absent	Asn_in_SC	Asn_in_Low G	0	Absent	2	Absent	2Absent
Asn	AZC	14	39.645	-0.250901	448100	466950	484550	1	2	2	Asn_in_AZC	Absent	Absent	Absent	Absent	Absent	Absent	Absent	Absent	Asn_in_SC	Asn_in_AZC	0	Absent	2	Absent	2Absent
Asn	4NQO	14	14.75	0.157712	456150	483000	518350	1	2	2	Asn_in_4NQO	Absent	Absent	Absent	Absent	Absent	Absent	Absent	Absent	Asn_in_SC	Asn_in_4NQO	0	Absent	2	Absent	2Absent
Asn	Low N	14	47.88	-0.302623	460400	471800	485500	1	2	2	Asn_in_Low N	Absent	Absent	Absent	Absent	Absent	Absent	Absent	Absent	Asn_in_SC	Asn_in_Low N	0	Absent	2	Absent	2Absent
Asn	Low G	14	135.36	-0.508542	458600	465950	474350	1	2	2	Asn_in_Low G	Absent	Absent	Absent	Absent	Absent	Absent	Absent	Absent	Asn_in_SC	Asn_in_Low G	0	Absent	2	Absent	2Absent
Asn	LiAc	14	9.245	0.117535	451000	491850	578750	1	2	2	Asn_in_LiAc	Absent	Absent	Absent	Absent	Absent	Absent	Absent	Absent	Asn_in_SC	Asn_in_LiAc	0	Absent	2	Absent	2Absent
Asn	BTZ	14	7.61	0.106804	463350	511500	605150	1	2	2	Asn_in_BTZ	Absent	Absent	Absent	Absent	Absent	Absent	Absent	Absent	Asn_in_SC	Asn_in_BTZ	0	Absent	2	Absent	2Absent
Asn	YNB	14	7.32	0.116406	480800	541000	622650	1	2	2	Asn_in_YNB	Absent	Absent	Absent	Absent	Absent	Absent	Absent	Absent	Asn_in_SC	Asn_in_YNB	0	Absent	2	Absent	2Absent
Asn	SC	15	26.285	-0.208179	141000	160200	192050	1	2	2	Asn_in_SC	Absent	Absent	Absent	Absent	Absent	Absent	Absent	Absent	Asn_in_SC	Asn_in_AZC	0	Absent	2	Absent	2Absent
Asn	4NQO	15	16.295	0.154382	605900	627400	648450	1	2	2	Asn_in_4NQO	Absent	Absent	Absent	Absent	Absent	Absent	Absent	Absent	Asn_in_SC	Asn_in_4NQO	0	Absent	2	Absent	2Absent
Asn	Low N	15	5.18	-0.0879672	454700	513800	605300	1	2	2	Asn_in_Low N	Absent	Absent	Absent	Absent	Absent	Absent	Absent	Absent	Asn_in_SC	Asn_in_Low N	0	Absent	2	Absent	2Absent
Asn	Low G	15	66.255	-0.33829	392600	417600	430500	1	2	2	Asn_in_Low G	Absent	Absent	Absent	Absent	Absent	Absent	Absent	Absent	Asn_in_SC	Asn_in_Low G	0	Absent	2	Absent	2Absent
Asn	LiAc	15	6.9	-0.117793	387600	427300	471100	1	2	2	Asn_in_LiAc	Absent	Absent	Absent	Absent	Absent	Absent	Absent	Absent	Asn_in_SC	Asn_in_LiAc	0	Absent	2	Absent	2Absent
Asn	4NQO	16	5.135	0.102111	27350	121750	193800	1	2	2	Asn_in_4NQO	Absent	Absent	Absent	Absent	Absent	Absent	Absent	Absent	Asn_in_SC	Asn_in_4NQO	0	Absent	2	Absent	2Absent
Asn	Low G	16	8.57	0.129944	262850	292850	333800	1	2	2	Asn_in_Low G	Absent	Absent	Absent	Absent	Absent	Absent	Absent	Absent	Asn_in_SC	Asn_in_Low G	0	Absent	2	Absent	2Absent
Asn	Low G	16	6.075	-0.0861959	552150	598650	645900	1	2	2	Asn_in_Low G	Absent	Absent	Absent	Absent	Absent	Absent	Absent	Absent	Asn_in_SC	Asn_in_Low G	0	Absent	2	Absent	2Absent
Asn	BTZ	16	6.215	-0.0949133	439700	471950	534200	1	2	2	Asn_in_BTZ	Absent	Absent	Absent	Absent	Absent	Absent	Absent	Absent	Asn_in_SC	Asn_in_BTZ	0	Absent	2	Absent	2Absent
Asn	SC	2	4.53	0.0795624	149000	211500	301600	2	2	1	Asn_in_SC	Asn	Low N	2	7.91	0.125572	96550	141150	178550	1	2	2	Asn_in_Low N	3	TRUE	3TRUE
Asn	SC	2	4.53	0.0795624	149000	211500	301600	2	2	1	Asn_in_SC	Asn	YNB	2	6.11	0.0911482	76500	152800	265400	1	2	2	Asn_in_YNB	3	TRUE	3TRUE
Asn	SC	2	8.73	0.119638	516500	566500	599600	2	2	1	Asn_in_SC	Asn	YNB	2	18.415	0.178219	569350	605450	626900	1	2	2	Asn_in_YNB	3	TRUE	3TRUE
Asn	SC	5	4.88	0.0910428	160800	202900	237400	2	2	1	Asn_in_SC	Asn	Low N	5	11.805	0.159396	155400	183150	212750	1	2	2	Asn_in_Low N	3	TRUE	3TRUE
Asn	SC	5	4.88	0.0910428	160800	202900	237400	2	2	1	Asn_in_SC	Asn	Low G	5	19.495	0.183502	174500	203650	226350	1	2	2	Asn_in_Low G	3	TRUE	3TRUE
Asn	SC	5	4.88	0.0910428	160800	202900	237400	2	2	1	Asn_in_SC	Asn	LiAc	5	7.995	0.134113	149100	189500	246600	1	2	2	Asn_in_LiAc	3	TRUE	3TRUE
Asn	SC	5	4.88	0.0910428	160800	202900	237400	2	2	1	Asn_in_SC	Asn	YNB	5	9.925	0.149141	130850	169350	216750	1	2	2	Asn_in_YNB	3	TRUE	3TRUE
Asn	SC	7	8.525	0.108726	405400	448300	521250	1	2	2	Asn_in_SC	Asn	AZC	7	13.085	0.14133	398950	440950	472250	1	2	2	Asn_in_AZC	4	TRUE	4TRUE
Asn	SC	7	8.525	0.108726	405400	448300	521250	1	2	2	Asn_in_SC	Asn	4NQO	7	35.14	0.231635	450100	467800	505150	1	2	2	Asn_in_4NQO	4	TRUE	4TRUE
Asn	SC	7	8.525	0.108726	405400	448300	521250	1	2	2	Asn_in_SC	Asn	Low N	7	13.71	0.15431	397700	426850	464150	1	2	2	Asn_in_Low N	4	TRUE	4TRUE
Asn	SC	7	8.525	0.108726	405400	448300	521250	1	2	2	Asn_in_SC	Asn	LiAc	7	11.01	0.141991	397800	424150	479950	1	2	2	Asn_in_LiAc	4	TRUE	4TRUE
Asn	SC	7	8.525	0.108726	405400	448300	521250	1	2	2	Asn_in_SC	Asn	BTZ	7	24.765	0.213573	449400	476750	507500	1	2	2	Asn_in_BTZ	4	TRUE	4TRUE
Asn	SC	7	8.525	0.108726	405400	448300	521250	1	2	2	Asn_in_SC	Asn	YNB	7	10.825	0.133426	445600	486800	562250	1	2	2	Asn_in_YNB	4	TRUE	4TRUE
Asn	SC	10	38.71	0.273429	521250	537400	552100	1	2	2	Asn_in_SC	Asn	AZC	10	14.465	0.17075	509900	544700	567000	1	2	2	Asn_in_AZC	4	TRUE	4TRUE
Asn	SC	10	38.71	0.273429	521250	537400	552100	1	2	2	Asn_in_SC	Asn	4NQO	10	50.255	0.310276	525400	538500	550000	1	2	2	Asn_in_4NQO	4	TRUE	4TRUE
Asn	SC	10	38.71	0.273429	521250	537400	552100	1	2	2	Asn_in_SC	Asn	Low N	10	214.295	0.679453	526150	532250	537850	1	2	2	Asn_in_Low N	4	TRUE	4TRUE
Asn	SC	10	38.71	0.273429	521250	537400	552100	1	2	2	Asn_in_SC	Asn	Low G	10	207.775	0.653825	524000	529900	538650	1	2	2	Asn_in_Low G	4	TRUE	4TRUE
Asn	SC	10	38.71	0.273429	521250	537400	552100	1	2	2	Asn_in_SC	Asn	LiAc	10	60.525	0.346839	521050	535800	547100	1	2	2	Asn_in_LiAc	4	TRUE	4TRUE
Asn	SC	10	38.71	0.273429	521250	537400	552100	1	2	2	Asn_in_SC	Asn	BTZ	10	65.36	0.362904	530350	548650	559600	1	2	2	Asn_in_BTZ	4	TRUE	4TRUE
Asn	SC	10	38.71	0.273429	521250	537400	552100	1	2	2	Asn_in_SC	Asn	YNB	10	76.195	0.402342	519400	531100	542050	1	2	2	Asn_in_YNB	4	TRUE	4TRUE
Asn	SC	12	9.87	-0.105317	657000	684850	702250	1	2	2	Asn_in_SC	Asn	4NQO	12	27.495	-0.218543	644400	675750	700150	1	2	2	Asn_in_4NQO	4	TRUE	4TRUE
Asn	SC	12	9.87	-0.105317	657000	684850	702250	1	2	2	Asn_in_SC	Asn	Low N	12	11.49	-0.133126	658600	694600	725250	1	2	2	Asn_in_Low N	4	TRUE	4TRUE
Asn	SC	12	9.87	-0.105317	657000	684850	702250	1	2	2	Asn_in_SC	Asn	Low G	12	15.745	0.159328	679550	712950	748250	1	2	2	Asn_in_Low G	4	FALSE	4FALSE
Asn	SC	12	9.87	-0.105317	657000	684850	702250	1	2	2	Asn_in_SC	Asn	LiAc	12	8.7	-0.123685	613100	647800	696600	1	2	2	Asn_in_LiAc	4	TRUE	4TRUE
Asn	SC	13	10.72	0.148607	268750	330800	364050	1	2	2	Asn_in_SC	Asn	4NQO	13	20.6	0.192219	288250	320950	354850	1	2	2	Asn_in_4NQO	4	TRUE	4TRUE
Asn	SC	13	10.72	0.148607	268750	330800	364050	1	2	2	Asn_in_SC	Asn	Low N	13	14.84	0.170682	249100	283800	320750	1	2	2	Asn_in_Low N	4	TRUE	4TRUE
Asn	SC	13	10.72	0.148607	268750	330800	364050	1	2	2	Asn_in_SC	Asn	Low G	13	16.05	0.201471	235850	259450	282250	1	2	2	Asn_in_Low G	4	TRUE	4TRUE
Asn	SC	13	10.72	0.148607	268750	330800	364050	1	2	2	Asn_in_SC	Asn	LiAc	13	17.665	0.190934	260250	288550	323400	1	2	2	Asn_in_LiAc	4	TRUE	4TRUE
Asn	SC	13	10.72	0.148607	268750	330800	364050	1	2	2	Asn_in_SC	Asn	BTZ	13	13.14	0.13489	253350	277700	349250	1	2	2	Asn_in_BTZ	4	TRUE	4TRUE
Asn	SC	13	10.72	0.148607	268750	330800	364050	1	2	2	Asn_in_SC	Asn	YNB	13	27.34	0.223327	278050	312250	334200	1	2	2	Asn_in_YNB	4	TRUE	4TRUE
Asn	SC	15	26.285	-0.208179	141000	160200	192050	1	2	2	Asn_in_SC	Asn	4NQO	15	41.105	-0.287529	149250	162700	177400	1	2	2	Asn_in_4NQO	4	TRUE	4TRUE
Asn	SC	15	26.285	-0.208179	141000	160200	192050	1	2	2	Asn_in_SC	Asn	Low N	15	24.315	-0.20121	151850	165200	188100	1	2	2	Asn_in_Low N	4	TRUE	4TRUE
Asn	SC	15	26.285	-0.208179	141000	160200	192050	1	2	2	Asn_in_SC	Asn	Low G	15	21.32	-0.159977	180800	206000	233300	2	2	1	Asn_in_Low G	3	TRUE	3TRUE
Asn	SC	15	26.285	-0.208179	141000	160200	192050	1	2	2	Asn_in_SC	Asn	LiAc	15	32.22	-0.260145	147250	161050	180600	1	2	2	Asn_in_LiAc	4	TRUE	4TRUE
Asn	SC	15	26.285	-0.208179	141000	160200	192050	1	2	2	Asn_in_SC	Asn	BTZ	15	63.065	-0.36499	154250	164800	176800	1	2	2	Asn_in_BTZ	4	TRUE	4TRUE
Asn	SC	15	26.285	-0.208179	141000	160200	192050	1	2	2	Asn_in_SC	Asn	YNB	15	58.28	-0.347089	141150	153650	168900	1	2	2	Asn_in_YNB	4	TRUE	4TRUE
Phe	BTZ	2	7.865	0.110298	534350	584150	622850	1	2	2	Phe_in_BTZ	Absent	Absent	Absent	Absent	Absent	Absent	Absent	Absent	Phe_in_SC	Phe_in_BTZ	0	Absent	2	Absent	2Absent
Phe	SC	4	18.245	0.161738	232500	279850	304600	1	2	2	Phe_in_SC	Absent	Absent	Absent	Absent	Absent	Absent	Absent	Absent	Phe_in_SC	Phe_in_AZC	0	Absent	2	Absent	2Absent
Phe	AZC	4	9.395	0.110792	361450	449350	479250	1	2	2	Phe_in_AZC	Absent	Absent	Absent	Absent	Absent	Absent	Absent	Absent	Phe_in_SC	Phe_in_AZC	0	Absent	2	Absent	2Absent
Phe	SC	4	18.245	0.161738	232500	279850	304600	1	2	2	Phe_in_SC	Absent	Absent	Absent	Absent	Absent	Absent	Absent	Absent	Phe_in_SC	Phe_in_Low G	0	Absent	2	Absent	2Absent
Phe	Low G	4	14.18	-0.171424	1320750	1349350	1387250	1	2	2	Phe_in_Low G	Absent	Absent	Absent	Absent	Absent	Absent	Absent	Absent	Phe_in_SC	Phe_in_Low G	0	Absent	2	Absent	2Absent
Phe	LiAc	4	34.41	-0.28041	530400	551150	573800	1	2	2	Phe_in_LiAc	Absent	Absent	Absent	Absent	Absent	Absent	Absent	Absent	Phe_in_SC	Phe_in_LiAc	0	Absent	2	Absent	2Absent
Phe	SC	4	18.245	0.161738	232500	279850	304600	1	2	2	Phe_in_SC	Absent	Absent	Absent	Absent	Absent	Absent	Absent	Absent	Phe_in_SC	Phe_in_BTZ	0	Absent	2	Absent	2Absent
Phe	BTZ	4	34.935	0.229396	392050	416300	437700	1	2	2	Phe_in_BTZ	Absent	Absent	Absent	Absent	Absent	Absent	Absent	Absent	Phe_in_SC	Phe_in_BTZ	0	Absent	2	Absent	2Absent
Phe	BTZ	5	9.49	-0.0135049	111600	118300	127400	1	2	2	Phe_in_BTZ	Absent	Absent	Absent	Absent	Absent	Absent	Absent	Absent	Phe_in_SC	Phe_in_BTZ	0	Absent	2	Absent	2Absent
Phe	SC	7	7.32	-0.215071	0	12900	65050	1	2	2	Phe_in_SC	Absent	Absent	Absent	Absent	Absent	Absent	Absent	Absent	Phe_in_SC	Phe_in_AZC	0	Absent	2	Absent	2Absent
Phe	SC	7	28.88	0.217433	389450	417250	440050	1	2	2	Phe_in_SC	Absent	Absent	Absent	Absent	Absent	Absent	Absent	Absent	Phe_in_SC	Phe_in_AZC	0	Absent	2	Absent	2Absent
Phe	SC	7	7.32	-0.215071	0	12900	65050	1	2	2	Phe_in_SC	Absent	Absent	Absent	Absent	Absent	Absent	Absent	Absent	Phe_in_SC	Phe_in_4NQO	0	Absent	2	Absent	2Absent
Phe	SC	7	7.32	-0.215071	0	12900	65050	1	2	2	Phe_in_SC	Absent	Absent	Absent	Absent	Absent	Absent	Absent	Absent	Phe_in_SC	Phe_in_Low N	0	Absent	2	Absent	2Absent
Phe	SC	7	28.88	0.217433	389450	417250	440050	1	2	2	Phe_in_SC	Absent	Absent	Absent	Absent	Absent	Absent	Absent	Absent	Phe_in_SC	Phe_in_Low N	0	Absent	2	Absent	2Absent
Phe	Low N	7	14.275	-0.15095	92650	135550	183800	1	2	2	Phe_in_Low N	Absent	Absent	Absent	Absent	Absent	Absent	Absent	Absent	Phe_in_SC	Phe_in_Low N	0	Absent	2	Absent	2Absent
Phe	SC	7	7.32	-0.215071	0	12900	65050	1	2	2	Phe_in_SC	Absent	Absent	Absent	Absent	Absent	Absent	Absent	Absent	Phe_in_SC	Phe_in_Low G	0	Absent	2	Absent	2Absent
Phe	Low G	7	13.07	-0.14533	139850	174500	207500	1	2	2	Phe_in_Low G	Absent	Absent	Absent	Absent	Absent	Absent	Absent	Absent	Phe_in_SC	Phe_in_Low G	0	Absent	2	Absent	2Absent
Phe	Low N	8	5.435	0.10783	156500	204700	291600	1	2	2	Phe_in_Low N	Absent	Absent	Absent	Absent	Absent	Absent	Absent	Absent	Phe_in_SC	Phe_in_Low N	0	Absent	2	Absent	2Absent
Phe	Low G	8	6.615	0.126567	161250	190000	236700	1	2	2	Phe_in_Low G	Absent	Absent	Absent	Absent	Absent	Absent	Absent	Absent	Phe_in_SC	Phe_in_Low G	0	Absent	2	Absent	2Absent
Phe	SC	9	4.92	-0.102745	206600	236650	291100	1	2	2	Phe_in_SC	Absent	Absent	Absent	Absent	Absent	Absent	Absent	Absent	Phe_in_SC	Phe_in_AZC	0	Absent	2	Absent	2Absent
Phe	SC	9	4.92	-0.102745	206600	236650	291100	1	2	2	Phe_in_SC	Absent	Absent	Absent	Absent	Absent	Absent	Absent	Absent	Phe_in_SC	Phe_in_Low G	0	Absent	2	Absent	2Absent
Phe	SC	9	4.92	-0.102745	206600	236650	291100	1	2	2	Phe_in_SC	Absent	Absent	Absent	Absent	Absent	Absent	Absent	Absent	Phe_in_SC	Phe_in_LiAc	0	Absent	2	Absent	2Absent
Phe	SC	9	4.92	-0.102745	206600	236650	291100	1	2	2	Phe_in_SC	Absent	Absent	Absent	Absent	Absent	Absent	Absent	Absent	Phe_in_SC	Phe_in_BTZ	0	Absent	2	Absent	2Absent
Phe	SC	9	4.92	-0.102745	206600	236650	291100	1	2	2	Phe_in_SC	Absent	Absent	Absent	Absent	Absent	Absent	Absent	Absent	Phe_in_SC	Phe_in_YNB	0	Absent	2	Absent	2Absent
Phe	SC	10	5.11	0.0655301	0	62350	137100	1	2	2	Phe_in_SC	Absent	Absent	Absent	Absent	Absent	Absent	Absent	Absent	Phe_in_SC	Phe_in_AZC	0	Absent	2	Absent	2Absent
Phe	SC	10	5.11	0.0655301	0	62350	137100	1	2	2	Phe_in_SC	Absent	Absent	Absent	Absent	Absent	Absent	Absent	Absent	Phe_in_SC	Phe_in_4NQO	0	Absent	2	Absent	2Absent
Phe	SC	10	5.11	0.0655301	0	62350	137100	1	2	2	Phe_in_SC	Absent	Absent	Absent	Absent	Absent	Absent	Absent	Absent	Phe_in_SC	Phe_in_Low N	0	Absent	2	Absent	2Absent
Phe	SC	10	5.11	0.0655301	0	62350	137100	1	2	2	Phe_in_SC	Absent	Absent	Absent	Absent	Absent	Absent	Absent	Absent	Phe_in_SC	Phe_in_Low G	0	Absent	2	Absent	2Absent
Phe	SC	10	5.11	0.0655301	0	62350	137100	1	2	2	Phe_in_SC	Absent	Absent	Absent	Absent	Absent	Absent	Absent	Absent	Phe_in_SC	Phe_in_BTZ	0	Absent	2	Absent	2Absent
Phe	BTZ	10	6.055	0.100538	612750	654400	716300	1	2	2	Phe_in_BTZ	Absent	Absent	Absent	Absent	Absent	Absent	Absent	Absent	Phe_in_SC	Phe_in_BTZ	0	Absent	2	Absent	2Absent
Phe	SC	11	10.55	-0.133676	230350	268650	312450	1	2	2	Phe_in_SC	Absent	Absent	Absent	Absent	Absent	Absent	Absent	Absent	Phe_in_SC	Phe_in_Low N	0	Absent	2	Absent	2Absent
Phe	SC	11	10.55	-0.133676	230350	268650	312450	1	2	2	Phe_in_SC	Absent	Absent	Absent	Absent	Absent	Absent	Absent	Absent	Phe_in_SC	Phe_in_Low G	0	Absent	2	Absent	2Absent
Phe	Low G	11	7.375	0.109086	83850	128400	190200	1	2	2	Phe_in_Low G	Absent	Absent	Absent	Absent	Absent	Absent	Absent	Absent	Phe_in_SC	Phe_in_Low G	0	Absent	2	Absent	2Absent
Phe	SC	12	9.36	0.109695	264650	314050	386050	1	2	2	Phe_in_SC	Absent	Absent	Absent	Absent	Absent	Absent	Absent	Absent	Phe_in_SC	Phe_in_AZC	0	Absent	2	Absent	2Absent
Phe	SC	12	9.36	0.109695	264650	314050	386050	1	2	2	Phe_in_SC	Absent	Absent	Absent	Absent	Absent	Absent	Absent	Absent	Phe_in_SC	Phe_in_Low N	0	Absent	2	Absent	2Absent
Phe	Low N	12	6.465	0.128346	901450	940050	979600	1	2	2	Phe_in_Low N	Absent	Absent	Absent	Absent	Absent	Absent	Absent	Absent	Phe_in_SC	Phe_in_Low N	0	Absent	2	Absent	2Absent
Phe	SC	12	9.36	0.109695	264650	314050	386050	1	2	2	Phe_in_SC	Absent	Absent	Absent	Absent	Absent	Absent	Absent	Absent	Phe_in_SC	Phe_in_Low G	0	Absent	2	Absent	2Absent
Phe	SC	12	66.22	-0.38326	649350	664050	677900	1	2	2	Phe_in_SC	Absent	Absent	Absent	Absent	Absent	Absent	Absent	Absent	Phe_in_SC	Phe_in_Low G	0	Absent	2	Absent	2Absent
Phe	Low G	12	5.575	0.0895556	104700	178900	270100	1	2	2	Phe_in_Low G	Absent	Absent	Absent	Absent	Absent	Absent	Absent	Absent	Phe_in_SC	Phe_in_Low G	0	Absent	2	Absent	2Absent
Phe	SC	13	10.505	0.155195	372100	394050	425150	1	2	2	Phe_in_SC	Absent	Absent	Absent	Absent	Absent	Absent	Absent	Absent	Phe_in_SC	Phe_in_AZC	0	Absent	2	Absent	2Absent
Phe	SC	13	7.83	0.134292	20050	60700	120650	1	2	2	Phe_in_SC	Absent	Absent	Absent	Absent	Absent	Absent	Absent	Absent	Phe_in_SC	Phe_in_4NQO	0	Absent	2	Absent	2Absent
Phe	SC	13	10.505	0.155195	372100	394050	425150	1	2	2	Phe_in_SC	Absent	Absent	Absent	Absent	Absent	Absent	Absent	Absent	Phe_in_SC	Phe_in_Low N	0	Absent	2	Absent	2Absent
Phe	SC	13	10.505	0.155195	372100	394050	425150	1	2	2	Phe_in_SC	Absent	Absent	Absent	Absent	Absent	Absent	Absent	Absent	Phe_in_SC	Phe_in_Low G	0	Absent	2	Absent	2Absent
Phe	SC	13	7.83	0.134292	20050	60700	120650	1	2	2	Phe_in_SC	Absent	Absent	Absent	Absent	Absent	Absent	Absent	Absent	Phe_in_SC	Phe_in_LiAc	0	Absent	2	Absent	2Absent
Phe	SC	13	10.505	0.155195	372100	394050	425150	1	2	2	Phe_in_SC	Absent	Absent	Absent	Absent	Absent	Absent	Absent	Absent	Phe_in_SC	Phe_in_BTZ	0	Absent	2	Absent	2Absent
Phe	SC	15	17.43	-0.182635	111800	141050	172850	1	2	2	Phe_in_SC	Absent	Absent	Absent	Absent	Absent	Absent	Absent	Absent	Phe_in_SC	Phe_in_AZC	0	Absent	2	Absent	2Absent
Phe	SC	15	17.43	-0.182635	111800	141050	172850	1	2	2	Phe_in_SC	Absent	Absent	Absent	Absent	Absent	Absent	Absent	Absent	Phe_in_SC	Phe_in_4NQO	0	Absent	2	Absent	2Absent
Phe	Low G	15	36.615	-0.237607	377750	393250	421050	1	2	2	Phe_in_Low G	Absent	Absent	Absent	Absent	Absent	Absent	Absent	Absent	Phe_in_SC	Phe_in_Low G	0	Absent	2	Absent	2Absent
Phe	Low G	15	6.32	-0.101089	958300	1012700	1056600	1	2	2	Phe_in_Low G	Absent	Absent	Absent	Absent	Absent	Absent	Absent	Absent	Phe_in_SC	Phe_in_Low G	0	Absent	2	Absent	2Absent
Phe	SC	16	6.9	-0.112651	251850	311350	354550	1	2	2	Phe_in_SC	Absent	Absent	Absent	Absent	Absent	Absent	Absent	Absent	Phe_in_SC	Phe_in_AZC	0	Absent	2	Absent	2Absent
Phe	SC	16	6.9	-0.112651	251850	311350	354550	1	2	2	Phe_in_SC	Absent	Absent	Absent	Absent	Absent	Absent	Absent	Absent	Phe_in_SC	Phe_in_4NQO	0	Absent	2	Absent	2Absent
Phe	SC	16	6.9	-0.112651	251850	311350	354550	1	2	2	Phe_in_SC	Absent	Absent	Absent	Absent	Absent	Absent	Absent	Absent	Phe_in_SC	Phe_in_Low N	0	Absent	2	Absent	2Absent
Phe	SC	16	6.9	-0.112651	251850	311350	354550	1	2	2	Phe_in_SC	Absent	Absent	Absent	Absent	Absent	Absent	Absent	Absent	Phe_in_SC	Phe_in_Low G	0	Absent	2	Absent	2Absent
Phe	Low G	16	9.345	-0.134293	385500	426800	473950	1	2	2	Phe_in_Low G	Absent	Absent	Absent	Absent	Absent	Absent	Absent	Absent	Phe_in_SC	Phe_in_Low G	0	Absent	2	Absent	2Absent
Phe	SC	16	6.9	-0.112651	251850	311350	354550	1	2	2	Phe_in_SC	Absent	Absent	Absent	Absent	Absent	Absent	Absent	Absent	Phe_in_SC	Phe_in_LiAc	0	Absent	2	Absent	2Absent
Phe	SC	16	6.9	-0.112651	251850	311350	354550	1	2	2	Phe_in_SC	Absent	Absent	Absent	Absent	Absent	Absent	Absent	Absent	Phe_in_SC	Phe_in_BTZ	0	Absent	2	Absent	2Absent
Phe	SC	16	6.9	-0.112651	251850	311350	354550	1	2	2	Phe_in_SC	Absent	Absent	Absent	Absent	Absent	Absent	Absent	Absent	Phe_in_SC	Phe_in_YNB	0	Absent	2	Absent	2Absent
Phe	SC	4	18.245	0.161738	232500	279850	304600	1	2	2	Phe_in_SC	Phe	4NQO	4	11.07	0.148915	249400	289150	330850	1	2	2	Phe_in_4NQO	4	TRUE	4TRUE
Phe	SC	4	18.245	0.161738	232500	279850	304600	1	2	2	Phe_in_SC	Phe	Low N	4	6.08	0.0879103	241500	274300	336400	1	1	1	Phe_in_Low N	3	TRUE	3TRUE
Phe	SC	4	18.245	0.161738	232500	279850	304600	1	2	2	Phe_in_SC	Phe	LiAc	4	8.665	0.122295	237050	278350	311550	1	2	2	Phe_in_LiAc	4	TRUE	4TRUE
Phe	SC	4	18.245	0.161738	232500	279850	304600	1	2	2	Phe_in_SC	Phe	YNB	4	17.085	0.163154	322500	379850	426200	1	2	2	Phe_in_YNB	4	TRUE	4TRUE
Phe	SC	7	143.7	0.525135	859950	866150	877000	1	2	2	Phe_in_SC	Phe	AZC	7	91.215	0.442834	855750	863750	872750	1	2	2	Phe_in_AZC	4	TRUE	4TRUE
Phe	SC	7	28.88	0.217433	389450	417250	440050	1	2	2	Phe_in_SC	Phe	4NQO	7	31.495	0.247488	423850	439800	465000	1	2	2	Phe_in_4NQO	4	TRUE	4TRUE
Phe	SC	7	143.7	0.525135	859950	866150	877000	1	2	2	Phe_in_SC	Phe	4NQO	7	79.345	0.449423	858300	869800	884050	1	2	2	Phe_in_4NQO	4	TRUE	4TRUE
Phe	SC	7	143.7	0.525135	859950	866150	877000	1	2	2	Phe_in_SC	Phe	Low N	7	40.105	0.271262	852650	868700	882700	1	2	2	Phe_in_Low N	4	TRUE	4TRUE
Phe	SC	7	28.88	0.217433	389450	417250	440050	1	2	2	Phe_in_SC	Phe	Low G	7	6.735	0.0838491	418100	463450	535900	1	2	2	Phe_in_Low G	4	TRUE	4TRUE
Phe	SC	7	143.7	0.525135	859950	866150	877000	1	2	2	Phe_in_SC	Phe	Low G	7	18.065	0.199183	817750	843100	871350	1	2	2	Phe_in_Low G	4	TRUE	4TRUE
Phe	SC	7	7.32	-0.215071	0	12900	65050	1	2	2	Phe_in_SC	Phe	LiAc	7	11.09	-0.169845	0	5500	82300	1	1	1	Phe_in_LiAc	3	TRUE	3TRUE
Phe	SC	7	28.88	0.217433	389450	417250	440050	1	2	2	Phe_in_SC	Phe	LiAc	7	27.02	0.217416	393700	417700	443150	1	2	2	Phe_in_LiAc	4	TRUE	4TRUE
Phe	SC	7	143.7	0.525135	859950	866150	877000	1	2	2	Phe_in_SC	Phe	LiAc	7	120.455	0.518644	853250	868100	877650	1	2	2	Phe_in_LiAc	4	TRUE	4TRUE
Phe	SC	7	7.32	-0.215071	0	12900	65050	1	2	2	Phe_in_SC	Phe	BTZ	7	4.9	-0.0840586	0	72300	122800	1	1	1	Phe_in_BTZ	3	TRUE	3TRUE
Phe	SC	7	28.88	0.217433	389450	417250	440050	1	2	2	Phe_in_SC	Phe	BTZ	7	157.925	0.546452	470450	482650	491250	1	2	2	Phe_in_BTZ	4	TRUE	4TRUE
Phe	SC	7	143.7	0.525135	859950	866150	877000	1	2	2	Phe_in_SC	Phe	BTZ	7	204.98	0.687236	857500	866600	874400	1	2	2	Phe_in_BTZ	4	TRUE	4TRUE
Phe	SC	7	7.32	-0.215071	0	12900	65050	1	2	2	Phe_in_SC	Phe	YNB	7	13.49	-0.254032	0	6850	50900	1	2	2	Phe_in_YNB	4	TRUE	4TRUE
Phe	SC	7	28.88	0.217433	389450	417250	440050	1	2	2	Phe_in_SC	Phe	YNB	7	29.025	0.236062	405850	437350	478000	1	2	2	Phe_in_YNB	4	TRUE	4TRUE
Phe	SC	7	143.7	0.525135	859950	866150	877000	1	2	2	Phe_in_SC	Phe	YNB	7	73.47	0.372397	852450	869550	881400	1	2	2	Phe_in_YNB	4	TRUE	4TRUE
Phe	SC	9	4.92	-0.102745	206600	236650	291100	1	2	2	Phe_in_SC	Phe	4NQO	9	8.97	-0.0861494	234700	247000	256500	2	2	1	Phe_in_4NQO	3	TRUE	3TRUE
Phe	SC	9	4.92	-0.102745	206600	236650	291100	1	2	2	Phe_in_SC	Phe	Low N	9	5.935	-0.101111	145950	221250	297150	1	2	2	Phe_in_Low N	4	TRUE	4TRUE
Phe	SC	10	4.89	0.0809797	285200	326200	368600	2	2	1	Phe_in_SC	Phe	Low N	10	11.035	0.141686	305450	335350	375350	1	2	2	Phe_in_Low N	3	TRUE	3TRUE
Phe	SC	10	4.89	0.0809797	285200	326200	368600	2	2	1	Phe_in_SC	Phe	Low G	10	10.91	0.108255	329300	363750	398250	1	2	2	Phe_in_Low G	3	TRUE	3TRUE
Phe	SC	10	5.11	0.0655301	0	62350	137100	1	2	2	Phe_in_SC	Phe	LiAc	10	7.11	0.106339	0	105750	149400	1	2	2	Phe_in_LiAc	4	TRUE	4TRUE
Phe	SC	10	5.11	0.0655301	0	62350	137100	1	2	2	Phe_in_SC	Phe	YNB	10	6.965	0.0990548	86400	135900	174250	1	2	2	Phe_in_YNB	4	TRUE	4TRUE
Phe	SC	10	4.89	0.0809797	285200	326200	368600	2	2	1	Phe_in_SC	Phe	YNB	10	6.895	0.0822896	353900	390900	426400	1	2	2	Phe_in_YNB	3	TRUE	3TRUE
Phe	SC	11	10.55	-0.133676	230350	268650	312450	1	2	2	Phe_in_SC	Phe	AZC	11	10.79	-0.123822	246600	264450	310350	1	2	2	Phe_in_AZC	4	TRUE	4TRUE
Phe	SC	11	10.55	-0.133676	230350	268650	312450	1	2	2	Phe_in_SC	Phe	4NQO	11	21.23	-0.23915	229750	253150	276700	1	2	2	Phe_in_4NQO	4	TRUE	4TRUE
Phe	SC	11	10.55	-0.133676	230350	268650	312450	1	2	2	Phe_in_SC	Phe	LiAc	11	10.635	-0.13643	215650	252800	290850	1	2	2	Phe_in_LiAc	4	TRUE	4TRUE
Phe	SC	11	10.55	-0.133676	230350	268650	312450	1	2	2	Phe_in_SC	Phe	BTZ	11	6.33	-0.11009	223650	287350	337100	1	2	2	Phe_in_BTZ	4	TRUE	4TRUE
Phe	SC	11	10.55	-0.133676	230350	268650	312450	1	2	2	Phe_in_SC	Phe	YNB	11	6.885	-0.114553	217800	278950	331850	1	2	2	Phe_in_YNB	4	TRUE	4TRUE
Phe	SC	12	66.22	-0.38326	649350	664050	677900	1	2	2	Phe_in_SC	Phe	AZC	12	35.94	-0.263878	649950	670150	689050	1	2	2	Phe_in_AZC	4	TRUE	4TRUE
Phe	SC	12	9.36	0.109695	264650	314050	386050	1	2	2	Phe_in_SC	Phe	4NQO	12	12.32	0.148289	171150	214600	266800	1	2	2	Phe_in_4NQO	4	TRUE	4TRUE
Phe	SC	12	66.22	-0.38326	649350	664050	677900	1	2	2	Phe_in_SC	Phe	4NQO	12	101.1	-0.555691	650350	663100	675650	1	2	2	Phe_in_4NQO	4	TRUE	4TRUE
Phe	SC	12	66.22	-0.38326	649350	664050	677900	1	2	2	Phe_in_SC	Phe	Low N	12	22.995	-0.203266	637950	653350	678650	1	2	2	Phe_in_Low N	4	TRUE	4TRUE
Phe	SC	12	9.36	0.109695	264650	314050	386050	1	2	2	Phe_in_SC	Phe	LiAc	12	7.5	0.120555	299250	336200	376450	1	2	2	Phe_in_LiAc	4	TRUE	4TRUE
Phe	SC	12	66.22	-0.38326	649350	664050	677900	1	2	2	Phe_in_SC	Phe	LiAc	12	50.935	-0.368739	650050	665400	677200	1	2	2	Phe_in_LiAc	4	TRUE	4TRUE
Phe	SC	12	9.36	0.109695	264650	314050	386050	1	2	2	Phe_in_SC	Phe	BTZ	12	6.62	0.1177	191200	243200	402900	1	1	1	Phe_in_BTZ	3	TRUE	3TRUE
Phe	SC	12	66.22	-0.38326	649350	664050	677900	1	2	2	Phe_in_SC	Phe	BTZ	12	46.195	-0.342977	647900	662600	682000	1	2	2	Phe_in_BTZ	4	TRUE	4TRUE
Phe	SC	12	9.36	0.109695	264650	314050	386050	1	2	2	Phe_in_SC	Phe	YNB	12	6.815	0.098365	225050	318300	369850	1	2	2	Phe_in_YNB	4	TRUE	4TRUE
Phe	SC	12	66.22	-0.38326	649350	664050	677900	1	2	2	Phe_in_SC	Phe	YNB	12	48.36	-0.34989	641500	659850	675950	1	2	2	Phe_in_YNB	4	TRUE	4TRUE
Phe	SC	13	7.83	0.134292	20050	60700	120650	1	2	2	Phe_in_SC	Phe	AZC	13	35.035	-0.258588	42500	57800	74500	1	2	2	Phe_in_AZC	4	FALSE	4FALSE
Phe	SC	13	10.505	0.155195	372100	394050	425150	1	2	2	Phe_in_SC	Phe	4NQO	13	5.53	0.136798	365950	411300	485400	1	2	2	Phe_in_4NQO	4	TRUE	4TRUE
Phe	SC	13	7.83	0.134292	20050	60700	120650	1	2	2	Phe_in_SC	Phe	Low N	13	24.05	0.20394	41500	77950	112400	1	2	2	Phe_in_Low N	4	TRUE	4TRUE
Phe	SC	13	7.83	0.134292	20050	60700	120650	1	2	2	Phe_in_SC	Phe	Low G	13	19.45	0.167655	51900	71000	100600	1	1	1	Phe_in_Low G	3	TRUE	3TRUE
Phe	SC	13	10.505	0.155195	372100	394050	425150	1	2	2	Phe_in_SC	Phe	LiAc	13	8.505	0.137894	331250	384450	421300	1	2	2	Phe_in_LiAc	4	TRUE	4TRUE
Phe	SC	13	7.83	0.134292	20050	60700	120650	1	2	2	Phe_in_SC	Phe	BTZ	13	7.15	0.1089	0	41450	84450	1	2	2	Phe_in_BTZ	4	TRUE	4TRUE
Phe	SC	13	7.83	0.134292	20050	60700	120650	1	2	2	Phe_in_SC	Phe	YNB	13	19.705	0.168214	44150	78350	120700	1	2	2	Phe_in_YNB	4	TRUE	4TRUE
Phe	SC	13	10.505	0.155195	372100	394050	425150	1	2	2	Phe_in_SC	Phe	YNB	13	16.18	0.169101	258500	298950	342200	1	2	2	Phe_in_YNB	4	TRUE	4TRUE
Phe	SC	14	198.87	-0.620739	459250	467000	474850	1	2	2	Phe_in_SC	Phe	AZC	14	74.02	-0.35823	456000	469950	481000	1	2	2	Phe_in_AZC	4	TRUE	4TRUE
Phe	SC	14	198.87	-0.620739	459250	467000	474850	1	2	2	Phe_in_SC	Phe	4NQO	14	53.295	-0.353324	454300	468200	482900	1	2	2	Phe_in_4NQO	4	TRUE	4TRUE
Phe	SC	14	198.87	-0.620739	459250	467000	474850	1	2	2	Phe_in_SC	Phe	Low N	14	223.095	-0.674697	461050	467950	475450	1	2	2	Phe_in_Low N	4	TRUE	4TRUE
Phe	SC	14	198.87	-0.620739	459250	467000	474850	1	2	2	Phe_in_SC	Phe	Low G	14	204.635	-0.642983	461200	468750	475950	1	2	2	Phe_in_Low G	4	TRUE	4TRUE
Phe	SC	14	198.87	-0.620739	459250	467000	474850	1	2	2	Phe_in_SC	Phe	LiAc	14	169.475	-0.624168	454350	464200	474300	1	2	2	Phe_in_LiAc	4	TRUE	4TRUE
Phe	SC	14	198.87	-0.620739	459250	467000	474850	1	2	2	Phe_in_SC	Phe	BTZ	14	216.45	-0.695039	459450	467300	475350	1	2	2	Phe_in_BTZ	4	TRUE	4TRUE
Phe	SC	14	198.87	-0.620739	459250	467000	474850	1	2	2	Phe_in_SC	Phe	YNB	14	185.005	-0.622082	455900	464050	471150	1	2	2	Phe_in_YNB	4	TRUE	4TRUE
Phe	SC	15	17.43	-0.182635	111800	141050	172850	1	2	2	Phe_in_SC	Phe	Low N	15	25.635	-0.219161	142950	161750	183500	1	2	2	Phe_in_Low N	4	TRUE	4TRUE
Phe	SC	15	17.43	-0.182635	111800	141050	172850	1	2	2	Phe_in_SC	Phe	Low G	15	36.455	-0.248339	146300	160550	182200	1	2	2	Phe_in_Low G	4	TRUE	4TRUE
Phe	SC	15	17.43	-0.182635	111800	141050	172850	1	2	2	Phe_in_SC	Phe	LiAc	15	14.08	-0.157669	102350	135350	190900	1	2	2	Phe_in_LiAc	4	TRUE	4TRUE
Phe	SC	15	17.43	-0.182635	111800	141050	172850	1	2	2	Phe_in_SC	Phe	BTZ	15	6.535	-0.0989765	110400	150950	212550	1	2	2	Phe_in_BTZ	4	TRUE	4TRUE
Phe	SC	15	17.43	-0.182635	111800	141050	172850	1	2	2	Phe_in_SC	Phe	YNB	15	31.035	-0.255492	148600	165350	179550	1	2	2	Phe_in_YNB	4	TRUE	4TRUE
Rpn4	Low G	2	18.24	-0.187188	526800	545750	575600	1	2	2	Rpn4_in_Low G	Absent	Absent	Absent	Absent	Absent	Absent	Absent	Absent	Rpn4_in_SC	Rpn4_in_Low G	0	Absent	2	Absent	2Absent
Rpn4	LiAc	4	45.8	-0.281128	516000	532100	547100	1	2	2	Rpn4_in_LiAc	Absent	Absent	Absent	Absent	Absent	Absent	Absent	Absent	Rpn4_in_SC	Rpn4_in_LiAc	0	Absent	2	Absent	2Absent
Rpn4	BTZ	5	9.81	-0.0268182	112750	118300	126300	1	2	2	Rpn4_in_BTZ	Absent	Absent	Absent	Absent	Absent	Absent	Absent	Absent	Rpn4_in_SC	Rpn4_in_BTZ	0	Absent	2	Absent	2Absent
Rpn4	AZC	6	11.225	0.119268	78500	98400	134750	1	2	2	Rpn4_in_AZC	Absent	Absent	Absent	Absent	Absent	Absent	Absent	Absent	Rpn4_in_SC	Rpn4_in_AZC	0	Absent	2	Absent	2Absent
Rpn4	4NQO	6	6.18	0.0996166	66600	104900	160850	1	2	2	Rpn4_in_4NQO	Absent	Absent	Absent	Absent	Absent	Absent	Absent	Absent	Rpn4_in_SC	Rpn4_in_4NQO	0	Absent	2	Absent	2Absent
Rpn4	SC	7	7.05	-0.105205	861200	894200	944300	1	2	2	Rpn4_in_SC	Absent	Absent	Absent	Absent	Absent	Absent	Absent	Absent	Rpn4_in_SC	Rpn4_in_AZC	0	Absent	2	Absent	2Absent
Rpn4	SC	7	4.595	0.102153	349800	407000	450650	1	2	2	Rpn4_in_SC	Absent	Absent	Absent	Absent	Absent	Absent	Absent	Absent	Rpn4_in_SC	Rpn4_in_4NQO	0	Absent	2	Absent	2Absent
Rpn4	4NQO	7	5.755	0.0915341	475800	511300	542750	1	2	2	Rpn4_in_4NQO	Absent	Absent	Absent	Absent	Absent	Absent	Absent	Absent	Rpn4_in_SC	Rpn4_in_4NQO	0	Absent	2	Absent	2Absent
Rpn4	SC	7	4.595	0.102153	349800	407000	450650	1	2	2	Rpn4_in_SC	Absent	Absent	Absent	Absent	Absent	Absent	Absent	Absent	Rpn4_in_SC	Rpn4_in_Low N	0	Absent	2	Absent	2Absent
Rpn4	SC	7	7.05	-0.105205	861200	894200	944300	1	2	2	Rpn4_in_SC	Absent	Absent	Absent	Absent	Absent	Absent	Absent	Absent	Rpn4_in_SC	Rpn4_in_Low N	0	Absent	2	Absent	2Absent
Rpn4	SC	7	7.05	-0.105205	861200	894200	944300	1	2	2	Rpn4_in_SC	Absent	Absent	Absent	Absent	Absent	Absent	Absent	Absent	Rpn4_in_SC	Rpn4_in_BTZ	0	Absent	2	Absent	2Absent
Rpn4	AZC	9	7.555	0.115347	116450	161500	226950	1	2	2	Rpn4_in_AZC	Absent	Absent	Absent	Absent	Absent	Absent	Absent	Absent	Rpn4_in_SC	Rpn4_in_AZC	0	Absent	2	Absent	2Absent
Rpn4	AZC	10	13.625	0.167811	600900	644150	683300	1	2	2	Rpn4_in_AZC	Absent	Absent	Absent	Absent	Absent	Absent	Absent	Absent	Rpn4_in_SC	Rpn4_in_AZC	0	Absent	2	Absent	2Absent
Rpn4	4NQO	10	8.98	0.131781	293650	338600	381550	1	2	2	Rpn4_in_4NQO	Absent	Absent	Absent	Absent	Absent	Absent	Absent	Absent	Rpn4_in_SC	Rpn4_in_4NQO	0	Absent	2	Absent	2Absent
Rpn4	Low N	10	11.54	-0.131744	310500	330900	366550	1	2	2	Rpn4_in_Low N	Absent	Absent	Absent	Absent	Absent	Absent	Absent	Absent	Rpn4_in_SC	Rpn4_in_Low N	0	Absent	2	Absent	2Absent
Rpn4	Low N	10	9.145	-0.120114	624400	660500	689950	1	2	2	Rpn4_in_Low N	Absent	Absent	Absent	Absent	Absent	Absent	Absent	Absent	Rpn4_in_SC	Rpn4_in_Low N	0	Absent	2	Absent	2Absent
Rpn4	Low G	10	21.655	0.184377	331450	347200	370900	1	2	2	Rpn4_in_Low G	Absent	Absent	Absent	Absent	Absent	Absent	Absent	Absent	Rpn4_in_SC	Rpn4_in_Low G	0	Absent	2	Absent	2Absent
Rpn4	Low G	10	21.83	0.189098	438600	473150	499300	1	2	2	Rpn4_in_Low G	Absent	Absent	Absent	Absent	Absent	Absent	Absent	Absent	Rpn4_in_SC	Rpn4_in_Low G	0	Absent	2	Absent	2Absent
Rpn4	AZC	12	24.45	-0.200151	53050	82400	100000	1	2	2	Rpn4_in_AZC	Absent	Absent	Absent	Absent	Absent	Absent	Absent	Absent	Rpn4_in_SC	Rpn4_in_AZC	0	Absent	2	Absent	2Absent
Rpn4	AZC	12	18.1	-0.162498	610150	651700	685500	1	2	2	Rpn4_in_AZC	Absent	Absent	Absent	Absent	Absent	Absent	Absent	Absent	Rpn4_in_SC	Rpn4_in_AZC	0	Absent	2	Absent	2Absent
Rpn4	4NQO	12	28.975	0.199351	181850	201100	221750	1	2	2	Rpn4_in_4NQO	Absent	Absent	Absent	Absent	Absent	Absent	Absent	Absent	Rpn4_in_SC	Rpn4_in_4NQO	0	Absent	2	Absent	2Absent
Rpn4	Low N	12	5.415	0.0840149	545750	657600	728450	1	2	2	Rpn4_in_Low N	Absent	Absent	Absent	Absent	Absent	Absent	Absent	Absent	Rpn4_in_SC	Rpn4_in_Low N	0	Absent	2	Absent	2Absent
Rpn4	Low G	12	58.145	0.271053	700000	719900	726850	1	2	2	Rpn4_in_Low G	Absent	Absent	Absent	Absent	Absent	Absent	Absent	Absent	Rpn4_in_SC	Rpn4_in_Low G	0	Absent	2	Absent	2Absent
Rpn4	YNB	12	7.25	0.1001	644300	674850	746550	1	2	2	Rpn4_in_YNB	Absent	Absent	Absent	Absent	Absent	Absent	Absent	Absent	Rpn4_in_SC	Rpn4_in_YNB	0	Absent	2	Absent	2Absent
Rpn4	SC	13	6.105	0.101259	0	39950	90700	1	2	2	Rpn4_in_SC	Absent	Absent	Absent	Absent	Absent	Absent	Absent	Absent	Rpn4_in_SC	Rpn4_in_4NQO	0	Absent	2	Absent	2Absent
Rpn4	Low N	13	11.275	0.1381	242100	304350	346600	1	2	2	Rpn4_in_Low N	Absent	Absent	Absent	Absent	Absent	Absent	Absent	Absent	Rpn4_in_SC	Rpn4_in_Low N	0	Absent	2	Absent	2Absent
Rpn4	SC	13	6.105	0.101259	0	39950	90700	1	2	2	Rpn4_in_SC	Absent	Absent	Absent	Absent	Absent	Absent	Absent	Absent	Rpn4_in_SC	Rpn4_in_Low G	0	Absent	2	Absent	2Absent
Rpn4	SC	13	6.105	0.101259	0	39950	90700	1	2	2	Rpn4_in_SC	Absent	Absent	Absent	Absent	Absent	Absent	Absent	Absent	Rpn4_in_SC	Rpn4_in_LiAc	0	Absent	2	Absent	2Absent
Rpn4	SC	13	6.105	0.101259	0	39950	90700	1	2	2	Rpn4_in_SC	Absent	Absent	Absent	Absent	Absent	Absent	Absent	Absent	Rpn4_in_SC	Rpn4_in_BTZ	0	Absent	2	Absent	2Absent
Rpn4	BTZ	13	7.455	-0.0930634	826700	859400	922700	1	2	2	Rpn4_in_BTZ	Absent	Absent	Absent	Absent	Absent	Absent	Absent	Absent	Rpn4_in_SC	Rpn4_in_BTZ	0	Absent	2	Absent	2Absent
Rpn4	AZC	14	10.045	-0.142553	210400	298800	355300	1	2	2	Rpn4_in_AZC	Absent	Absent	Absent	Absent	Absent	Absent	Absent	Absent	Rpn4_in_SC	Rpn4_in_AZC	0	Absent	2	Absent	2Absent
Rpn4	SC	14	24.395	0.217546	447750	462100	481250	1	2	2	Rpn4_in_SC	Absent	Absent	Absent	Absent	Absent	Absent	Absent	Absent	Rpn4_in_SC	Rpn4_in_Low G	0	Absent	2	Absent	2Absent
Rpn4	Low G	14	17.085	-0.192555	242300	262800	290600	1	2	2	Rpn4_in_Low G	Absent	Absent	Absent	Absent	Absent	Absent	Absent	Absent	Rpn4_in_SC	Rpn4_in_Low G	0	Absent	2	Absent	2Absent
Rpn4	4NQO	15	20.3	0.188953	135700	185350	206700	1	2	2	Rpn4_in_4NQO	Absent	Absent	Absent	Absent	Absent	Absent	Absent	Absent	Rpn4_in_SC	Rpn4_in_4NQO	0	Absent	2	Absent	2Absent
Rpn4	Low N	15	14.72	-0.16416	120550	158950	182350	1	2	2	Rpn4_in_Low N	Absent	Absent	Absent	Absent	Absent	Absent	Absent	Absent	Rpn4_in_SC	Rpn4_in_Low N	0	Absent	2	Absent	2Absent
Rpn4	Low N	15	12.32	0.140547	790950	820100	851250	1	2	2	Rpn4_in_Low N	Absent	Absent	Absent	Absent	Absent	Absent	Absent	Absent	Rpn4_in_SC	Rpn4_in_Low N	0	Absent	2	Absent	2Absent
Rpn4	Low G	15	43.435	0.269789	139300	151450	165450	1	2	2	Rpn4_in_Low G	Absent	Absent	Absent	Absent	Absent	Absent	Absent	Absent	Rpn4_in_SC	Rpn4_in_Low G	0	Absent	2	Absent	2Absent
Rpn4	Low G	15	9.625	0.134602	746450	773550	847250	1	2	2	Rpn4_in_Low G	Absent	Absent	Absent	Absent	Absent	Absent	Absent	Absent	Rpn4_in_SC	Rpn4_in_Low G	0	Absent	2	Absent	2Absent
Rpn4	BTZ	15	6.78	-0.0961239	135500	168700	241600	1	2	2	Rpn4_in_BTZ	Absent	Absent	Absent	Absent	Absent	Absent	Absent	Absent	Rpn4_in_SC	Rpn4_in_BTZ	0	Absent	2	Absent	2Absent
Rpn4	SC	16	7.445	0.103789	143250	190200	265250	1	2	2	Rpn4_in_SC	Absent	Absent	Absent	Absent	Absent	Absent	Absent	Absent	Rpn4_in_SC	Rpn4_in_AZC	0	Absent	2	Absent	2Absent
Rpn4	SC	16	7.445	0.103789	143250	190200	265250	1	2	2	Rpn4_in_SC	Absent	Absent	Absent	Absent	Absent	Absent	Absent	Absent	Rpn4_in_SC	Rpn4_in_Low N	0	Absent	2	Absent	2Absent
Rpn4	Low G	16	6.065	-0.0743594	612150	636300	696200	1	2	2	Rpn4_in_Low G	Absent	Absent	Absent	Absent	Absent	Absent	Absent	Absent	Rpn4_in_SC	Rpn4_in_Low G	0	Absent	2	Absent	2Absent
Rpn4	SC	16	7.445	0.103789	143250	190200	265250	1	2	2	Rpn4_in_SC	Absent	Absent	Absent	Absent	Absent	Absent	Absent	Absent	Rpn4_in_SC	Rpn4_in_LiAc	0	Absent	2	Absent	2Absent
Rpn4	SC	16	7.445	0.103789	143250	190200	265250	1	2	2	Rpn4_in_SC	Absent	Absent	Absent	Absent	Absent	Absent	Absent	Absent	Rpn4_in_SC	Rpn4_in_YNB	0	Absent	2	Absent	2Absent
Rpn4	SC	1	8.67	-0.113576	0	44200	55600	2	2	1	Rpn4_in_SC	Rpn4	Low G	1	6.51	-0.149	0	35500	65800	1	2	2	Rpn4_in_Low G	3	TRUE	3TRUE
Rpn4	SC	1	8.67	-0.113576	0	44200	55600	2	2	1	Rpn4_in_SC	Rpn4	YNB	1	7.81	-0.152772	0	39500	59800	1	2	2	Rpn4_in_YNB	3	TRUE	3TRUE
Rpn4	SC	5	5.11	-0.0701621	193900	249300	280700	1	1	1	Rpn4_in_SC	Rpn4	Low G	5	30.05	0.206473	257100	274300	291500	1	2	2	Rpn4_in_Low G	3	FALSE	3FALSE
Rpn4	SC	7	13.055	-0.152312	77550	111050	146150	1	2	2	Rpn4_in_SC	Rpn4	AZC	7	13.99	-0.14999	129150	177250	196150	1	2	2	Rpn4_in_AZC	4	TRUE	4TRUE
Rpn4	SC	7	4.595	0.102153	349800	407000	450650	1	2	2	Rpn4_in_SC	Rpn4	AZC	7	4.52	0.0502855	454600	472300	501600	1	1	1	Rpn4_in_AZC	3	TRUE	3TRUE
Rpn4	SC	7	13.055	-0.152312	77550	111050	146150	1	2	2	Rpn4_in_SC	Rpn4	4NQO	7	9.045	-0.115644	13600	83100	121950	1	2	2	Rpn4_in_4NQO	4	TRUE	4TRUE
Rpn4	SC	7	7.05	-0.105205	861200	894200	944300	1	2	2	Rpn4_in_SC	Rpn4	4NQO	7	6.19	-0.102658	844350	888700	933050	1	2	2	Rpn4_in_4NQO	4	TRUE	4TRUE
Rpn4	SC	7	13.055	-0.152312	77550	111050	146150	1	2	2	Rpn4_in_SC	Rpn4	Low N	7	7.03	-0.112528	111950	149050	190650	1	2	2	Rpn4_in_Low N	4	TRUE	4TRUE
Rpn4	SC	7	13.055	-0.152312	77550	111050	146150	1	2	2	Rpn4_in_SC	Rpn4	Low G	7	18.13	-0.184327	133300	162550	192550	1	2	2	Rpn4_in_Low G	4	TRUE	4TRUE
Rpn4	SC	7	4.595	0.102153	349800	407000	450650	1	2	2	Rpn4_in_SC	Rpn4	Low G	7	7.35	0.107458	401400	444500	526700	1	2	2	Rpn4_in_Low G	4	TRUE	4TRUE
Rpn4	SC	7	7.05	-0.105205	861200	894200	944300	1	2	2	Rpn4_in_SC	Rpn4	Low G	7	5.08	-0.107915	806600	863600	909900	2	2	1	Rpn4_in_Low G	3	TRUE	3TRUE
Rpn4	SC	7	13.055	-0.152312	77550	111050	146150	1	2	2	Rpn4_in_SC	Rpn4	LiAc	7	17.745	-0.167465	42950	111300	155900	1	2	2	Rpn4_in_LiAc	4	TRUE	4TRUE
Rpn4	SC	7	4.595	0.102153	349800	407000	450650	1	2	2	Rpn4_in_SC	Rpn4	LiAc	7	6.84	0.116402	376350	407100	465900	1	2	2	Rpn4_in_LiAc	4	TRUE	4TRUE
Rpn4	SC	7	7.05	-0.105205	861200	894200	944300	1	2	2	Rpn4_in_SC	Rpn4	LiAc	7	17.135	-0.181877	840050	867100	908250	1	2	2	Rpn4_in_LiAc	4	TRUE	4TRUE
Rpn4	SC	7	13.055	-0.152312	77550	111050	146150	1	2	2	Rpn4_in_SC	Rpn4	BTZ	7	5.4	-0.0790699	0	74850	198700	1	2	2	Rpn4_in_BTZ	4	TRUE	4TRUE
Rpn4	SC	7	4.595	0.102153	349800	407000	450650	1	2	2	Rpn4_in_SC	Rpn4	BTZ	7	89.81	0.395115	473250	484600	497500	1	2	2	Rpn4_in_BTZ	4	TRUE	4TRUE
Rpn4	SC	7	13.055	-0.152312	77550	111050	146150	1	2	2	Rpn4_in_SC	Rpn4	YNB	7	16.97	-0.165945	89900	172000	193200	1	1	1	Rpn4_in_YNB	3	TRUE	3TRUE
Rpn4	SC	7	4.595	0.102153	349800	407000	450650	1	2	2	Rpn4_in_SC	Rpn4	YNB	7	5.18	0.114874	377000	421200	454800	1	1	1	Rpn4_in_YNB	3	TRUE	3TRUE
Rpn4	SC	7	7.05	-0.105205	861200	894200	944300	1	2	2	Rpn4_in_SC	Rpn4	YNB	7	9.285	-0.126548	853950	882500	936000	1	2	2	Rpn4_in_YNB	4	TRUE	4TRUE
Rpn4	SC	11	4.96	-0.0970348	207400	252800	291500	1	1	1	Rpn4_in_SC	Rpn4	4NQO	11	24.37	-0.201487	243450	258350	274150	1	2	2	Rpn4_in_4NQO	3	TRUE	3TRUE
Rpn4	SC	13	6.105	0.101259	0	39950	90700	1	2	2	Rpn4_in_SC	Rpn4	AZC	13	106.795	-0.440108	52100	63300	74250	1	2	2	Rpn4_in_AZC	4	FALSE	4FALSE
Rpn4	SC	13	6.105	0.101259	0	39950	90700	1	2	2	Rpn4_in_SC	Rpn4	Low N	13	4.82	0.131546	0	0	94900	1	1	1	Rpn4_in_Low N	3	TRUE	3TRUE
Rpn4	SC	13	6.105	0.101259	0	39950	90700	1	2	2	Rpn4_in_SC	Rpn4	YNB	13	19.845	0.174996	49650	69950	96100	1	2	2	Rpn4_in_YNB	4	TRUE	4TRUE
Rpn4	SC	14	24.395	0.217546	447750	462100	481250	1	2	2	Rpn4_in_SC	Rpn4	AZC	14	10.22	-0.124424	497250	558900	606950	1	2	2	Rpn4_in_AZC	4	FALSE	4FALSE
Rpn4	SC	14	24.395	0.217546	447750	462100	481250	1	2	2	Rpn4_in_SC	Rpn4	4NQO	14	15.93	0.157795	444550	462050	483300	1	2	2	Rpn4_in_4NQO	4	TRUE	4TRUE
Rpn4	SC	14	24.395	0.217546	447750	462100	481250	1	2	2	Rpn4_in_SC	Rpn4	Low N	14	10.86	-0.130117	365000	445650	481000	1	2	2	Rpn4_in_Low N	4	FALSE	4FALSE
Rpn4	SC	14	24.395	0.217546	447750	462100	481250	1	2	2	Rpn4_in_SC	Rpn4	LiAc	14	15.755	0.159153	455150	489200	516450	1	2	2	Rpn4_in_LiAc	4	TRUE	4TRUE
Rpn4	SC	14	24.395	0.217546	447750	462100	481250	1	2	2	Rpn4_in_SC	Rpn4	BTZ	14	9.765	0.136441	427850	456550	483150	1	2	2	Rpn4_in_BTZ	4	TRUE	4TRUE
Rpn4	SC	14	24.395	0.217546	447750	462100	481250	1	2	2	Rpn4_in_SC	Rpn4	YNB	14	19.08	0.188895	456400	473400	518150	1	2	2	Rpn4_in_YNB	4	TRUE	4TRUE
Rpn4	SC	16	7.445	0.103789	143250	190200	265250	1	2	2	Rpn4_in_SC	Rpn4	4NQO	16	16.745	0.160089	168800	204400	229350	1	2	2	Rpn4_in_4NQO	4	TRUE	4TRUE
Rpn4	SC	16	7.445	0.103789	143250	190200	265250	1	2	2	Rpn4_in_SC	Rpn4	Low G	16	4.52	0.0928119	116700	179600	247900	2	2	1	Rpn4_in_Low G	3	TRUE	3TRUE
Rpn4	SC	16	7.445	0.103789	143250	190200	265250	1	2	2	Rpn4_in_SC	Rpn4	BTZ	16	6.905	0.0985923	140300	204600	249900	1	2	2	Rpn4_in_BTZ	4	TRUE	4TRUE
Thr	Low N	2	8.785	0.119716	365400	402050	434900	1	2	2	Thr_in_Low N	Absent	Absent	Absent	Absent	Absent	Absent	Absent	Absent	Thr_in_SC	Thr_in_Low N	0	Absent	2	Absent	2Absent
Thr	Low G	2	5.53	0.121102	368100	419950	455350	1	2	2	Thr_in_Low G	Absent	Absent	Absent	Absent	Absent	Absent	Absent	Absent	Thr_in_SC	Thr_in_Low G	0	Absent	2	Absent	2Absent
Thr	SC	4	6.31	-0.101316	842850	935600	1023100	1	2	2	Thr_in_SC	Absent	Absent	Absent	Absent	Absent	Absent	Absent	Absent	Thr_in_SC	Thr_in_AZC	0	Absent	2	Absent	2Absent
Thr	SC	4	6.31	-0.101316	842850	935600	1023100	1	2	2	Thr_in_SC	Absent	Absent	Absent	Absent	Absent	Absent	Absent	Absent	Thr_in_SC	Thr_in_4NQO	0	Absent	2	Absent	2Absent
Thr	SC	4	8.055	0.12805	392100	418250	462900	1	2	2	Thr_in_SC	Absent	Absent	Absent	Absent	Absent	Absent	Absent	Absent	Thr_in_SC	Thr_in_Low N	0	Absent	2	Absent	2Absent
Thr	SC	4	6.31	-0.101316	842850	935600	1023100	1	2	2	Thr_in_SC	Absent	Absent	Absent	Absent	Absent	Absent	Absent	Absent	Thr_in_SC	Thr_in_Low N	0	Absent	2	Absent	2Absent
Thr	SC	4	8.055	0.12805	392100	418250	462900	1	2	2	Thr_in_SC	Absent	Absent	Absent	Absent	Absent	Absent	Absent	Absent	Thr_in_SC	Thr_in_Low G	0	Absent	2	Absent	2Absent
Thr	SC	4	6.31	-0.101316	842850	935600	1023100	1	2	2	Thr_in_SC	Absent	Absent	Absent	Absent	Absent	Absent	Absent	Absent	Thr_in_SC	Thr_in_Low G	0	Absent	2	Absent	2Absent
Thr	Low G	4	5.705	0.0864034	1115250	1187250	1251300	1	2	2	Thr_in_Low G	Absent	Absent	Absent	Absent	Absent	Absent	Absent	Absent	Thr_in_SC	Thr_in_Low G	0	Absent	2	Absent	2Absent
Thr	SC	4	8.055	0.12805	392100	418250	462900	1	2	2	Thr_in_SC	Absent	Absent	Absent	Absent	Absent	Absent	Absent	Absent	Thr_in_SC	Thr_in_LiAc	0	Absent	2	Absent	2Absent
Thr	SC	7	31.675	-0.239802	130050	151950	177150	1	2	2	Thr_in_SC	Absent	Absent	Absent	Absent	Absent	Absent	Absent	Absent	Thr_in_SC	Thr_in_Low G	0	Absent	2	Absent	2Absent
Thr	Low G	7	13.09	0.150115	731950	791850	829700	1	2	2	Thr_in_Low G	Absent	Absent	Absent	Absent	Absent	Absent	Absent	Absent	Thr_in_SC	Thr_in_Low G	0	Absent	2	Absent	2Absent
Thr	YNB	7	9.05	0.117527	688400	740600	794500	1	2	2	Thr_in_YNB	Absent	Absent	Absent	Absent	Absent	Absent	Absent	Absent	Thr_in_SC	Thr_in_YNB	0	Absent	2	Absent	2Absent
Thr	AZC	10	24.355	0.217771	331000	343600	366050	1	2	2	Thr_in_AZC	Absent	Absent	Absent	Absent	Absent	Absent	Absent	Absent	Thr_in_SC	Thr_in_AZC	0	Absent	2	Absent	2Absent
Thr	Low N	10	67.4	0.347168	326000	339000	350000	1	2	2	Thr_in_Low N	Absent	Absent	Absent	Absent	Absent	Absent	Absent	Absent	Thr_in_SC	Thr_in_Low N	0	Absent	2	Absent	2Absent
Thr	Low G	10	18.01	0.195647	292200	315500	336900	1	2	2	Thr_in_Low G	Absent	Absent	Absent	Absent	Absent	Absent	Absent	Absent	Thr_in_SC	Thr_in_Low G	0	Absent	2	Absent	2Absent
Thr	SC	11	8.93	-0.113193	364300	395150	430400	1	2	2	Thr_in_SC	Absent	Absent	Absent	Absent	Absent	Absent	Absent	Absent	Thr_in_SC	Thr_in_AZC	0	Absent	2	Absent	2Absent
Thr	SC	11	8.93	-0.113193	364300	395150	430400	1	2	2	Thr_in_SC	Absent	Absent	Absent	Absent	Absent	Absent	Absent	Absent	Thr_in_SC	Thr_in_4NQO	0	Absent	2	Absent	2Absent
Thr	4NQO	11	9.57	-0.0844148	35050	55300	83850	1	2	2	Thr_in_4NQO	Absent	Absent	Absent	Absent	Absent	Absent	Absent	Absent	Thr_in_SC	Thr_in_4NQO	0	Absent	2	Absent	2Absent
Thr	4NQO	11	15.665	-0.165434	245800	275100	316650	1	2	2	Thr_in_4NQO	Absent	Absent	Absent	Absent	Absent	Absent	Absent	Absent	Thr_in_SC	Thr_in_4NQO	0	Absent	2	Absent	2Absent
Thr	Low N	11	11.005	0.146667	138800	166300	207850	1	2	2	Thr_in_Low N	Absent	Absent	Absent	Absent	Absent	Absent	Absent	Absent	Thr_in_SC	Thr_in_Low N	0	Absent	2	Absent	2Absent
Thr	SC	11	8.93	-0.113193	364300	395150	430400	1	2	2	Thr_in_SC	Absent	Absent	Absent	Absent	Absent	Absent	Absent	Absent	Thr_in_SC	Thr_in_Low G	0	Absent	2	Absent	2Absent
Thr	Low G	11	17.825	0.184654	95300	131250	177400	1	2	2	Thr_in_Low G	Absent	Absent	Absent	Absent	Absent	Absent	Absent	Absent	Thr_in_SC	Thr_in_Low G	0	Absent	2	Absent	2Absent
Thr	SC	11	8.93	-0.113193	364300	395150	430400	1	2	2	Thr_in_SC	Absent	Absent	Absent	Absent	Absent	Absent	Absent	Absent	Thr_in_SC	Thr_in_LiAc	0	Absent	2	Absent	2Absent
Thr	LiAc	11	16.64	-0.16234	479900	539150	564300	1	2	2	Thr_in_LiAc	Absent	Absent	Absent	Absent	Absent	Absent	Absent	Absent	Thr_in_SC	Thr_in_LiAc	0	Absent	2	Absent	2Absent
Thr	BTZ	11	5.52	-0.0783766	408650	503900	569100	1	2	2	Thr_in_BTZ	Absent	Absent	Absent	Absent	Absent	Absent	Absent	Absent	Thr_in_SC	Thr_in_BTZ	0	Absent	2	Absent	2Absent
Thr	SC	12	5.285	0.0974724	150800	194100	226900	1	2	2	Thr_in_SC	Absent	Absent	Absent	Absent	Absent	Absent	Absent	Absent	Thr_in_SC	Thr_in_Low G	0	Absent	2	Absent	2Absent
Thr	Low G	12	6.715	0.113817	885050	927200	989500	1	2	2	Thr_in_Low G	Absent	Absent	Absent	Absent	Absent	Absent	Absent	Absent	Thr_in_SC	Thr_in_Low G	0	Absent	2	Absent	2Absent
Thr	AZC	13	27.565	-0.200849	19700	58750	86350	1	2	2	Thr_in_AZC	Absent	Absent	Absent	Absent	Absent	Absent	Absent	Absent	Thr_in_SC	Thr_in_AZC	0	Absent	2	Absent	2Absent
Thr	SC	13	9.39	0.11827	394600	438600	467500	1	2	2	Thr_in_SC	Absent	Absent	Absent	Absent	Absent	Absent	Absent	Absent	Thr_in_SC	Thr_in_4NQO	0	Absent	2	Absent	2Absent
Thr	Low N	13	6.2	-0.110381	18050	54400	93500	1	2	2	Thr_in_Low N	Absent	Absent	Absent	Absent	Absent	Absent	Absent	Absent	Thr_in_SC	Thr_in_Low N	0	Absent	2	Absent	2Absent
Thr	SC	13	9.39	0.11827	394600	438600	467500	1	2	2	Thr_in_SC	Absent	Absent	Absent	Absent	Absent	Absent	Absent	Absent	Thr_in_SC	Thr_in_Low G	0	Absent	2	Absent	2Absent
Thr	Low G	13	18.31	-0.205721	0	33100	60050	1	2	2	Thr_in_Low G	Absent	Absent	Absent	Absent	Absent	Absent	Absent	Absent	Thr_in_SC	Thr_in_Low G	0	Absent	2	Absent	2Absent
Thr	Low G	13	28.08	0.230852	247150	262600	285400	1	2	2	Thr_in_Low G	Absent	Absent	Absent	Absent	Absent	Absent	Absent	Absent	Thr_in_SC	Thr_in_Low G	0	Absent	2	Absent	2Absent
Thr	Low G	13	41.82	-0.296373	873000	890700	906500	1	2	2	Thr_in_Low G	Absent	Absent	Absent	Absent	Absent	Absent	Absent	Absent	Thr_in_SC	Thr_in_Low G	0	Absent	2	Absent	2Absent
Thr	SC	13	9.39	0.11827	394600	438600	467500	1	2	2	Thr_in_SC	Absent	Absent	Absent	Absent	Absent	Absent	Absent	Absent	Thr_in_SC	Thr_in_LiAc	0	Absent	2	Absent	2Absent
Thr	BTZ	13	7.06	-0.114678	858100	884350	922700	1	2	2	Thr_in_BTZ	Absent	Absent	Absent	Absent	Absent	Absent	Absent	Absent	Thr_in_SC	Thr_in_BTZ	0	Absent	2	Absent	2Absent
Thr	SC	14	6.24	-0.0976156	215200	253500	288900	1	2	2	Thr_in_SC	Absent	Absent	Absent	Absent	Absent	Absent	Absent	Absent	Thr_in_SC	Thr_in_AZC	0	Absent	2	Absent	2Absent
Thr	SC	14	6.24	-0.0976156	215200	253500	288900	1	2	2	Thr_in_SC	Absent	Absent	Absent	Absent	Absent	Absent	Absent	Absent	Thr_in_SC	Thr_in_Low G	0	Absent	2	Absent	2Absent
Thr	SC	14	6.24	-0.0976156	215200	253500	288900	1	2	2	Thr_in_SC	Absent	Absent	Absent	Absent	Absent	Absent	Absent	Absent	Thr_in_SC	Thr_in_LiAc	0	Absent	2	Absent	2Absent
Thr	SC	14	6.24	-0.0976156	215200	253500	288900	1	2	2	Thr_in_SC	Absent	Absent	Absent	Absent	Absent	Absent	Absent	Absent	Thr_in_SC	Thr_in_BTZ	0	Absent	2	Absent	2Absent
Thr	SC	14	6.24	-0.0976156	215200	253500	288900	1	2	2	Thr_in_SC	Absent	Absent	Absent	Absent	Absent	Absent	Absent	Absent	Thr_in_SC	Thr_in_YNB	0	Absent	2	Absent	2Absent
Thr	SC	15	7.725	0.0938003	431200	565050	590800	1	2	2	Thr_in_SC	Absent	Absent	Absent	Absent	Absent	Absent	Absent	Absent	Thr_in_SC	Thr_in_AZC	0	Absent	2	Absent	2Absent
Thr	AZC	15	60.095	0.282085	147950	171200	195800	1	2	2	Thr_in_AZC	Absent	Absent	Absent	Absent	Absent	Absent	Absent	Absent	Thr_in_SC	Thr_in_AZC	0	Absent	2	Absent	2Absent
Thr	SC	15	7.725	0.0938003	431200	565050	590800	1	2	2	Thr_in_SC	Absent	Absent	Absent	Absent	Absent	Absent	Absent	Absent	Thr_in_SC	Thr_in_Low N	0	Absent	2	Absent	2Absent
Thr	Low N	15	11.3	0.159143	149350	176750	204100	1	2	2	Thr_in_Low N	Absent	Absent	Absent	Absent	Absent	Absent	Absent	Absent	Thr_in_SC	Thr_in_Low N	0	Absent	2	Absent	2Absent
Thr	Low N	15	9.68	0.119386	797500	820550	864500	1	2	2	Thr_in_Low N	Absent	Absent	Absent	Absent	Absent	Absent	Absent	Absent	Thr_in_SC	Thr_in_Low N	0	Absent	2	Absent	2Absent
Thr	Low G	15	31.44	0.215082	188000	210000	243800	1	2	2	Thr_in_Low G	Absent	Absent	Absent	Absent	Absent	Absent	Absent	Absent	Thr_in_SC	Thr_in_Low G	0	Absent	2	Absent	2Absent
Thr	Low G	15	35.64	0.238546	419600	436900	460950	1	2	2	Thr_in_Low G	Absent	Absent	Absent	Absent	Absent	Absent	Absent	Absent	Thr_in_SC	Thr_in_Low G	0	Absent	2	Absent	2Absent
Thr	Low G	15	12.245	0.134129	761250	826400	868500	1	2	2	Thr_in_Low G	Absent	Absent	Absent	Absent	Absent	Absent	Absent	Absent	Thr_in_SC	Thr_in_Low G	0	Absent	2	Absent	2Absent
Thr	SC	15	7.725	0.0938003	431200	565050	590800	1	2	2	Thr_in_SC	Absent	Absent	Absent	Absent	Absent	Absent	Absent	Absent	Thr_in_SC	Thr_in_BTZ	0	Absent	2	Absent	2Absent
Thr	SC	16	12.595	0.151681	178400	203900	237150	1	2	2	Thr_in_SC	Absent	Absent	Absent	Absent	Absent	Absent	Absent	Absent	Thr_in_SC	Thr_in_Low N	0	Absent	2	Absent	2Absent
Thr	Low N	16	6.6	-0.119266	0	81850	129050	1	2	2	Thr_in_Low N	Absent	Absent	Absent	Absent	Absent	Absent	Absent	Absent	Thr_in_SC	Thr_in_Low N	0	Absent	2	Absent	2Absent
Thr	Low N	16	12.41	0.153956	499900	524550	562350	1	2	2	Thr_in_Low N	Absent	Absent	Absent	Absent	Absent	Absent	Absent	Absent	Thr_in_SC	Thr_in_Low N	0	Absent	2	Absent	2Absent
Thr	SC	16	12.595	0.151681	178400	203900	237150	1	2	2	Thr_in_SC	Absent	Absent	Absent	Absent	Absent	Absent	Absent	Absent	Thr_in_SC	Thr_in_Low G	0	Absent	2	Absent	2Absent
Thr	YNB	16	7.795	0.10911	471900	510350	546600	1	2	2	Thr_in_YNB	Absent	Absent	Absent	Absent	Absent	Absent	Absent	Absent	Thr_in_SC	Thr_in_YNB	0	Absent	2	Absent	2Absent
Thr	SC	1	60.695	-0.378301	0	46250	52650	1	2	2	Thr_in_SC	Thr	AZC	1	28.72	-0.252991	0	41800	56350	1	2	2	Thr_in_AZC	4	TRUE	4TRUE
Thr	SC	1	60.695	-0.378301	0	46250	52650	1	2	2	Thr_in_SC	Thr	4NQO	1	64.985	-0.441115	0	37750	45700	1	2	2	Thr_in_4NQO	4	TRUE	4TRUE
Thr	SC	1	60.695	-0.378301	0	46250	52650	1	2	2	Thr_in_SC	Thr	Low N	1	59.64	-0.39436	0	39000	48700	1	2	2	Thr_in_Low N	4	TRUE	4TRUE
Thr	SC	1	60.695	-0.378301	0	46250	52650	1	2	2	Thr_in_SC	Thr	Low G	1	58.35	-0.374256	0	43500	51500	1	2	2	Thr_in_Low G	4	TRUE	4TRUE
Thr	SC	1	60.695	-0.378301	0	46250	52650	1	2	2	Thr_in_SC	Thr	LiAc	1	46.085	-0.37477	0	34000	48650	1	2	2	Thr_in_LiAc	4	TRUE	4TRUE
Thr	SC	1	60.695	-0.378301	0	46250	52650	1	2	2	Thr_in_SC	Thr	BTZ	1	91.83	-0.487161	15900	39700	46550	1	2	2	Thr_in_BTZ	4	TRUE	4TRUE
Thr	SC	1	60.695	-0.378301	0	46250	52650	1	2	2	Thr_in_SC	Thr	YNB	1	56.305	-0.360087	18250	43400	51650	1	2	2	Thr_in_YNB	4	TRUE	4TRUE
Thr	SC	2	5.53	0.0945538	555600	598900	661900	1	1	1	Thr_in_SC	Thr	Low N	2	6.39	0.0955838	632500	693850	753500	1	2	2	Thr_in_Low N	3	TRUE	3TRUE
Thr	SC	2	5.53	0.0945538	555600	598900	661900	1	1	1	Thr_in_SC	Thr	YNB	2	7.885	0.101973	649150	692650	729500	1	2	2	Thr_in_YNB	3	TRUE	3TRUE
Thr	SC	4	8.055	0.12805	392100	418250	462900	1	2	2	Thr_in_SC	Thr	AZC	4	14.09	0.165856	412800	448400	506600	1	1	1	Thr_in_AZC	3	TRUE	3TRUE
Thr	SC	4	8.055	0.12805	392100	418250	462900	1	2	2	Thr_in_SC	Thr	4NQO	4	6.97	0.129378	413500	454600	546700	2	2	1	Thr_in_4NQO	3	TRUE	3TRUE
Thr	SC	4	5.7	-0.0919	112100	203600	254400	2	2	1	Thr_in_SC	Thr	4NQO	4	9.83	-0.131135	140350	184800	216050	1	2	2	Thr_in_4NQO	3	TRUE	3TRUE
Thr	SC	4	6.31	-0.101316	842850	935600	1023100	1	2	2	Thr_in_SC	Thr	LiAc	4	15.85	-0.164135	926800	956400	1009800	1	1	1	Thr_in_LiAc	3	TRUE	3TRUE
Thr	SC	4	8.055	0.12805	392100	418250	462900	1	2	2	Thr_in_SC	Thr	BTZ	4	17.85	0.197692	406150	428700	462850	1	2	2	Thr_in_BTZ	4	TRUE	4TRUE
Thr	SC	4	6.31	-0.101316	842850	935600	1023100	1	2	2	Thr_in_SC	Thr	BTZ	4	7.5	-0.102401	909600	962700	1016800	1	1	1	Thr_in_BTZ	3	TRUE	3TRUE
Thr	SC	4	8.055	0.12805	392100	418250	462900	1	2	2	Thr_in_SC	Thr	YNB	4	5.95	0.108868	382300	421000	505600	2	2	1	Thr_in_YNB	3	TRUE	3TRUE
Thr	SC	4	6.31	-0.101316	842850	935600	1023100	1	2	2	Thr_in_SC	Thr	YNB	4	5.51	-0.0909686	838400	898300	1080000	1	1	1	Thr_in_YNB	3	TRUE	3TRUE
Thr	SC	4	5.7	-0.0919	112100	203600	254400	2	2	1	Thr_in_SC	Thr	YNB	4	10.625	-0.149822	190050	227300	251450	1	2	2	Thr_in_YNB	3	TRUE	3TRUE
Thr	SC	5	92.51	0.410955	364400	374050	384400	1	2	2	Thr_in_SC	Thr	AZC	5	31.765	0.250704	355000	368100	394550	1	2	2	Thr_in_AZC	4	TRUE	4TRUE
Thr	SC	5	92.51	0.410955	364400	374050	384400	1	2	2	Thr_in_SC	Thr	4NQO	5	96.55	0.479335	368950	377650	391500	1	2	2	Thr_in_4NQO	4	TRUE	4TRUE
Thr	SC	5	92.51	0.410955	364400	374050	384400	1	2	2	Thr_in_SC	Thr	Low N	5	114.985	0.489876	365650	376050	385800	1	2	2	Thr_in_Low N	4	TRUE	4TRUE
Thr	SC	5	92.51	0.410955	364400	374050	384400	1	2	2	Thr_in_SC	Thr	Low G	5	91.835	0.439971	375650	384250	391850	1	2	2	Thr_in_Low G	4	TRUE	4TRUE
Thr	SC	5	92.51	0.410955	364400	374050	384400	1	2	2	Thr_in_SC	Thr	LiAc	5	44.37	0.306466	357800	378450	395400	1	2	2	Thr_in_LiAc	4	TRUE	4TRUE
Thr	SC	5	92.51	0.410955	364400	374050	384400	1	2	2	Thr_in_SC	Thr	BTZ	5	69.43	0.366921	367000	376800	388350	1	2	2	Thr_in_BTZ	4	TRUE	4TRUE
Thr	SC	5	92.51	0.410955	364400	374050	384400	1	2	2	Thr_in_SC	Thr	YNB	5	100.2	0.453344	362650	372850	385700	1	2	2	Thr_in_YNB	4	TRUE	4TRUE
Thr	SC	7	31.675	-0.239802	130050	151950	177150	1	2	2	Thr_in_SC	Thr	AZC	7	23.785	-0.206038	111200	148050	175100	1	2	2	Thr_in_AZC	4	TRUE	4TRUE
Thr	SC	7	30.11	0.24135	386500	401950	425800	1	2	2	Thr_in_SC	Thr	AZC	7	17.23	0.184803	381500	398500	425300	1	1	1	Thr_in_AZC	3	TRUE	3TRUE
Thr	SC	7	31.675	-0.239802	130050	151950	177150	1	2	2	Thr_in_SC	Thr	4NQO	7	60.96	-0.339095	132050	150200	163850	1	2	2	Thr_in_4NQO	4	TRUE	4TRUE
Thr	SC	7	30.11	0.24135	386500	401950	425800	1	2	2	Thr_in_SC	Thr	4NQO	7	19.095	0.207875	384050	418050	466350	1	2	2	Thr_in_4NQO	4	TRUE	4TRUE
Thr	SC	7	31.675	-0.239802	130050	151950	177150	1	2	2	Thr_in_SC	Thr	Low N	7	10.475	-0.139281	86350	139950	175350	1	2	2	Thr_in_Low N	4	TRUE	4TRUE
Thr	SC	7	30.11	0.24135	386500	401950	425800	1	2	2	Thr_in_SC	Thr	Low N	7	11.04	0.169396	334300	362250	402250	1	2	2	Thr_in_Low N	4	TRUE	4TRUE
Thr	SC	7	30.11	0.24135	386500	401950	425800	1	2	2	Thr_in_SC	Thr	Low G	7	27.635	0.214857	385400	403150	420900	1	2	2	Thr_in_Low G	4	TRUE	4TRUE
Thr	SC	7	31.675	-0.239802	130050	151950	177150	1	2	2	Thr_in_SC	Thr	LiAc	7	26.48	-0.199247	106450	126550	157200	1	2	2	Thr_in_LiAc	4	TRUE	4TRUE
Thr	SC	7	30.11	0.24135	386500	401950	425800	1	2	2	Thr_in_SC	Thr	LiAc	7	33.695	0.246733	391250	408300	430300	1	2	2	Thr_in_LiAc	4	TRUE	4TRUE
Thr	SC	7	31.675	-0.239802	130050	151950	177150	1	2	2	Thr_in_SC	Thr	BTZ	7	18.795	-0.176651	106500	134750	177250	1	2	2	Thr_in_BTZ	4	TRUE	4TRUE
Thr	SC	7	30.11	0.24135	386500	401950	425800	1	2	2	Thr_in_SC	Thr	BTZ	7	188.845	0.56246	455100	470150	477500	1	2	2	Thr_in_BTZ	4	TRUE	4TRUE
Thr	SC	7	31.675	-0.239802	130050	151950	177150	1	2	2	Thr_in_SC	Thr	YNB	7	28.415	-0.216797	129250	147700	167650	1	2	2	Thr_in_YNB	4	TRUE	4TRUE
Thr	SC	7	30.11	0.24135	386500	401950	425800	1	2	2	Thr_in_SC	Thr	YNB	7	23.42	0.217221	393050	407900	427000	1	2	2	Thr_in_YNB	4	TRUE	4TRUE
Thr	SC	9	57.7	0.304775	270950	279450	291800	1	2	2	Thr_in_SC	Thr	AZC	9	29.015	0.224358	271950	291800	312850	1	2	2	Thr_in_AZC	4	TRUE	4TRUE
Thr	SC	9	57.7	0.304775	270950	279450	291800	1	2	2	Thr_in_SC	Thr	4NQO	9	39.62	0.299287	268400	281000	294450	1	2	2	Thr_in_4NQO	4	TRUE	4TRUE
Thr	SC	9	57.7	0.304775	270950	279450	291800	1	2	2	Thr_in_SC	Thr	Low N	9	52.34	0.299358	273750	285650	298050	1	2	2	Thr_in_Low N	4	TRUE	4TRUE
Thr	SC	9	57.7	0.304775	270950	279450	291800	1	2	2	Thr_in_SC	Thr	Low G	9	50.605	0.303865	259400	274950	295950	1	2	2	Thr_in_Low G	4	TRUE	4TRUE
Thr	SC	9	57.7	0.304775	270950	279450	291800	1	2	2	Thr_in_SC	Thr	LiAc	9	42.335	0.282933	269900	282800	299750	1	2	2	Thr_in_LiAc	4	TRUE	4TRUE
Thr	SC	9	57.7	0.304775	270950	279450	291800	1	2	2	Thr_in_SC	Thr	BTZ	9	62.085	0.314349	273050	285350	297100	1	2	2	Thr_in_BTZ	4	TRUE	4TRUE
Thr	SC	9	57.7	0.304775	270950	279450	291800	1	2	2	Thr_in_SC	Thr	YNB	9	70.99	0.362461	273600	281850	292950	1	2	2	Thr_in_YNB	4	TRUE	4TRUE
Thr	SC	11	8.93	-0.113193	364300	395150	430400	1	2	2	Thr_in_SC	Thr	Low N	11	18.685	-0.178436	404200	446950	479300	1	2	2	Thr_in_Low N	4	TRUE	4TRUE
Thr	SC	11	8.93	-0.113193	364300	395150	430400	1	2	2	Thr_in_SC	Thr	BTZ	11	9.53	-0.0926361	323500	339500	380100	2	2	1	Thr_in_BTZ	3	TRUE	3TRUE
Thr	SC	11	8.93	-0.113193	364300	395150	430400	1	2	2	Thr_in_SC	Thr	YNB	11	11.92	-0.0987961	356450	368600	389700	1	2	2	Thr_in_YNB	4	TRUE	4TRUE
Thr	SC	12	5.285	0.0974724	150800	194100	226900	1	2	2	Thr_in_SC	Thr	AZC	12	9.21	0.13603	138200	184100	216400	1	1	1	Thr_in_AZC	3	TRUE	3TRUE
Thr	SC	12	47.285	-0.285672	648800	656000	674700	1	2	2	Thr_in_SC	Thr	AZC	12	42.165	-0.263698	656250	672350	688100	1	2	2	Thr_in_AZC	4	TRUE	4TRUE
Thr	SC	12	5.285	0.0974724	150800	194100	226900	1	2	2	Thr_in_SC	Thr	4NQO	12	17.45	0.180223	179800	201150	222300	1	2	2	Thr_in_4NQO	4	TRUE	4TRUE
Thr	SC	12	47.285	-0.285672	648800	656000	674700	1	2	2	Thr_in_SC	Thr	4NQO	12	98.325	-0.446495	653350	667650	681650	1	2	2	Thr_in_4NQO	4	TRUE	4TRUE
Thr	SC	12	5.285	0.0974724	150800	194100	226900	1	2	2	Thr_in_SC	Thr	Low N	12	6.985	0.126935	143350	187200	240150	1	2	2	Thr_in_Low N	4	TRUE	4TRUE
Thr	SC	12	47.285	-0.285672	648800	656000	674700	1	2	2	Thr_in_SC	Thr	Low N	12	134.485	0.493365	670900	685600	694450	1	2	2	Thr_in_Low N	4	FALSE	4FALSE
Thr	SC	12	47.285	-0.285672	648800	656000	674700	1	2	2	Thr_in_SC	Thr	Low G	12	22.745	0.193933	643650	663400	684250	1	2	2	Thr_in_Low G	4	FALSE	4FALSE
Thr	SC	12	5.285	0.0974724	150800	194100	226900	1	2	2	Thr_in_SC	Thr	LiAc	12	5.615	0.0983478	131200	187050	227000	1	2	2	Thr_in_LiAc	4	TRUE	4TRUE
Thr	SC	12	47.285	-0.285672	648800	656000	674700	1	2	2	Thr_in_SC	Thr	LiAc	12	51.25	-0.323304	643250	653900	671650	1	2	2	Thr_in_LiAc	4	TRUE	4TRUE
Thr	SC	12	5.285	0.0974724	150800	194100	226900	1	2	2	Thr_in_SC	Thr	BTZ	12	13.69	0.174198	156050	180500	212150	1	2	2	Thr_in_BTZ	4	TRUE	4TRUE
Thr	SC	12	47.285	-0.285672	648800	656000	674700	1	2	2	Thr_in_SC	Thr	BTZ	12	51.13	-0.303031	647950	662950	671300	1	2	2	Thr_in_BTZ	4	TRUE	4TRUE
Thr	SC	12	5.285	0.0974724	150800	194100	226900	1	2	2	Thr_in_SC	Thr	YNB	12	8.62	0.126525	138850	190950	216700	1	2	2	Thr_in_YNB	4	TRUE	4TRUE
Thr	SC	12	47.285	-0.285672	648800	656000	674700	1	2	2	Thr_in_SC	Thr	YNB	12	25.1	-0.209065	633650	648050	672550	1	2	2	Thr_in_YNB	4	TRUE	4TRUE
Thr	SC	13	9.39	0.11827	394600	438600	467500	1	2	2	Thr_in_SC	Thr	AZC	13	11.12	-0.137864	294900	352650	414800	1	2	2	Thr_in_AZC	4	FALSE	4FALSE
Thr	SC	13	9.39	0.11827	394600	438600	467500	1	2	2	Thr_in_SC	Thr	Low N	13	8.295	-0.116982	317800	349700	378850	1	2	2	Thr_in_Low N	4	FALSE	4FALSE
Thr	SC	13	9.39	0.11827	394600	438600	467500	1	2	2	Thr_in_SC	Thr	BTZ	13	6.58	0.109233	406100	432700	482800	1	2	2	Thr_in_BTZ	4	TRUE	4TRUE
Thr	SC	13	9.39	0.11827	394600	438600	467500	1	2	2	Thr_in_SC	Thr	YNB	13	4.66	0.104653	386400	500800	565200	1	1	1	Thr_in_YNB	3	TRUE	3TRUE
Thr	SC	14	6.24	-0.0976156	215200	253500	288900	1	2	2	Thr_in_SC	Thr	4NQO	14	4.91	-0.0860328	203600	284400	326200	2	2	1	Thr_in_4NQO	3	TRUE	3TRUE
Thr	SC	14	6.39	0.0851601	441900	502500	640700	1	1	1	Thr_in_SC	Thr	4NQO	14	14.285	0.156117	466300	488000	515250	1	2	2	Thr_in_4NQO	3	TRUE	3TRUE
Thr	SC	14	6.24	-0.0976156	215200	253500	288900	1	2	2	Thr_in_SC	Thr	Low N	14	7.955	-0.135685	239050	266950	303900	1	2	2	Thr_in_Low N	4	TRUE	4TRUE
Thr	SC	14	6.39	0.0851601	441900	502500	640700	1	1	1	Thr_in_SC	Thr	Low G	14	47.02	0.286636	450500	468400	487900	1	2	2	Thr_in_Low G	3	TRUE	3TRUE
Thr	SC	14	6.39	0.0851601	441900	502500	640700	1	1	1	Thr_in_SC	Thr	YNB	14	26.51	0.205503	458550	480900	506100	1	2	2	Thr_in_YNB	3	TRUE	3TRUE
Thr	SC	15	7.37	0.100273	303900	327800	370300	1	1	1	Thr_in_SC	Thr	4NQO	15	22.19	0.189374	284100	311550	348650	1	2	2	Thr_in_4NQO	3	TRUE	3TRUE
Thr	SC	15	7.725	0.0938003	431200	565050	590800	1	2	2	Thr_in_SC	Thr	4NQO	15	19.71	0.178075	565200	589000	625150	1	2	2	Thr_in_4NQO	4	TRUE	4TRUE
Thr	SC	15	7.725	0.0938003	431200	565050	590800	1	2	2	Thr_in_SC	Thr	Low G	15	24.82	0.178691	520000	543100	559400	1	1	1	Thr_in_Low G	3	TRUE	3TRUE
Thr	SC	15	7.725	0.0938003	431200	565050	590800	1	2	2	Thr_in_SC	Thr	LiAc	15	5.09	0.100564	426300	567200	613300	1	1	1	Thr_in_LiAc	3	TRUE	3TRUE
Thr	SC	15	7.37	0.100273	303900	327800	370300	1	1	1	Thr_in_SC	Thr	YNB	15	9.215	0.0976174	278800	320350	377050	1	2	2	Thr_in_YNB	3	TRUE	3TRUE
Thr	SC	15	7.725	0.0938003	431200	565050	590800	1	2	2	Thr_in_SC	Thr	YNB	15	13.035	0.139337	483300	541500	577850	1	2	2	Thr_in_YNB	4	TRUE	4TRUE
Thr	SC	16	12.595	0.151681	178400	203900	237150	1	2	2	Thr_in_SC	Thr	AZC	16	6.635	0.120818	178800	234800	281700	1	2	2	Thr_in_AZC	4	TRUE	4TRUE
Thr	SC	16	12.595	0.151681	178400	203900	237150	1	2	2	Thr_in_SC	Thr	4NQO	16	10.41	0.155418	164300	194700	225700	1	1	1	Thr_in_4NQO	3	TRUE	3TRUE
Thr	SC	16	12.595	0.151681	178400	203900	237150	1	2	2	Thr_in_SC	Thr	LiAc	16	17.095	0.171639	172150	193150	227850	1	2	2	Thr_in_LiAc	4	TRUE	4TRUE
Thr	SC	16	12.595	0.151681	178400	203900	237150	1	2	2	Thr_in_SC	Thr	BTZ	16	14.075	0.145615	153950	199750	222250	1	2	2	Thr_in_BTZ	4	TRUE	4TRUE
Thr	SC	16	12.595	0.151681	178400	203900	237150	1	2	2	Thr_in_SC	Thr	YNB	16	6.905	0.115263	158150	231350	291550	1	2	2	Thr_in_YNB	4	TRUE	4TRUE
UFD	Low N	4	6.36	-0.108638	909900	998500	1049150	1	2	2	UFD_in_Low N	Absent	Absent	Absent	Absent	Absent	Absent	Absent	Absent	UFD_in_SC	UFD_in_Low N	0	Absent	2	Absent	2Absent
UFD	Low G	4	17.965	0.172461	31300	78350	102600	1	2	2	UFD_in_Low G	Absent	Absent	Absent	Absent	Absent	Absent	Absent	Absent	UFD_in_SC	UFD_in_Low G	0	Absent	2	Absent	2Absent
UFD	Low G	4	11.255	-0.14373	563500	609950	661700	1	2	2	UFD_in_Low G	Absent	Absent	Absent	Absent	Absent	Absent	Absent	Absent	UFD_in_SC	UFD_in_Low G	0	Absent	2	Absent	2Absent
UFD	LiAc	4	15.59	-0.174502	540450	566150	608750	1	2	2	UFD_in_LiAc	Absent	Absent	Absent	Absent	Absent	Absent	Absent	Absent	UFD_in_SC	UFD_in_LiAc	0	Absent	2	Absent	2Absent
UFD	BTZ	4	10.88	0.136096	392400	418100	461750	1	2	2	UFD_in_BTZ	Absent	Absent	Absent	Absent	Absent	Absent	Absent	Absent	UFD_in_SC	UFD_in_BTZ	0	Absent	2	Absent	2Absent
UFD	AZC	5	6.29	0.085213	227100	276950	321900	1	2	2	UFD_in_AZC	Absent	Absent	Absent	Absent	Absent	Absent	Absent	Absent	UFD_in_SC	UFD_in_AZC	0	Absent	2	Absent	2Absent
UFD	SC	7	19.245	0.179924	379250	413650	435400	1	2	2	UFD_in_SC	Absent	Absent	Absent	Absent	Absent	Absent	Absent	Absent	UFD_in_SC	UFD_in_Low N	0	Absent	2	Absent	2Absent
UFD	Low N	8	5.4	-0.0819755	31750	82200	137100	1	2	2	UFD_in_Low N	Absent	Absent	Absent	Absent	Absent	Absent	Absent	Absent	UFD_in_SC	UFD_in_Low N	0	Absent	2	Absent	2Absent
UFD	Low G	8	5.095	-0.0838387	71200	130750	175550	1	2	2	UFD_in_Low G	Absent	Absent	Absent	Absent	Absent	Absent	Absent	Absent	UFD_in_SC	UFD_in_Low G	0	Absent	2	Absent	2Absent
UFD	AZC	9	5.98	-0.115046	84050	123600	152750	1	2	2	UFD_in_AZC	Absent	Absent	Absent	Absent	Absent	Absent	Absent	Absent	UFD_in_SC	UFD_in_AZC	0	Absent	2	Absent	2Absent
UFD	AZC	10	11.135	-0.140083	638600	674400	703800	1	2	2	UFD_in_AZC	Absent	Absent	Absent	Absent	Absent	Absent	Absent	Absent	UFD_in_SC	UFD_in_AZC	0	Absent	2	Absent	2Absent
UFD	4NQO	10	12.3	-0.145698	549800	568050	610600	1	2	2	UFD_in_4NQO	Absent	Absent	Absent	Absent	Absent	Absent	Absent	Absent	UFD_in_SC	UFD_in_4NQO	0	Absent	2	Absent	2Absent
UFD	Low G	10	10.18	-0.129028	602900	647200	712150	1	2	2	UFD_in_Low G	Absent	Absent	Absent	Absent	Absent	Absent	Absent	Absent	UFD_in_SC	UFD_in_Low G	0	Absent	2	Absent	2Absent
UFD	BTZ	10	8.09	0.119242	304800	333700	362750	1	2	2	UFD_in_BTZ	Absent	Absent	Absent	Absent	Absent	Absent	Absent	Absent	UFD_in_SC	UFD_in_BTZ	0	Absent	2	Absent	2Absent
UFD	YNB	10	6.83	0.105601	60400	90450	192350	1	2	2	UFD_in_YNB	Absent	Absent	Absent	Absent	Absent	Absent	Absent	Absent	UFD_in_SC	UFD_in_YNB	0	Absent	2	Absent	2Absent
UFD	SC	12	7.805	0.123031	915200	950450	983750	1	2	2	UFD_in_SC	Absent	Absent	Absent	Absent	Absent	Absent	Absent	Absent	UFD_in_SC	UFD_in_AZC	0	Absent	2	Absent	2Absent
UFD	SC	12	7.805	0.123031	915200	950450	983750	1	2	2	UFD_in_SC	Absent	Absent	Absent	Absent	Absent	Absent	Absent	Absent	UFD_in_SC	UFD_in_Low N	0	Absent	2	Absent	2Absent
UFD	SC	12	7.805	0.123031	915200	950450	983750	1	2	2	UFD_in_SC	Absent	Absent	Absent	Absent	Absent	Absent	Absent	Absent	UFD_in_SC	UFD_in_Low G	0	Absent	2	Absent	2Absent
UFD	SC	12	7.805	0.123031	915200	950450	983750	1	2	2	UFD_in_SC	Absent	Absent	Absent	Absent	Absent	Absent	Absent	Absent	UFD_in_SC	UFD_in_LiAc	0	Absent	2	Absent	2Absent
UFD	SC	12	7.805	0.123031	915200	950450	983750	1	2	2	UFD_in_SC	Absent	Absent	Absent	Absent	Absent	Absent	Absent	Absent	UFD_in_SC	UFD_in_BTZ	0	Absent	2	Absent	2Absent
UFD	YNB	12	5.945	0.100838	169550	242650	330800	1	2	2	UFD_in_YNB	Absent	Absent	Absent	Absent	Absent	Absent	Absent	Absent	UFD_in_SC	UFD_in_YNB	0	Absent	2	Absent	2Absent
UFD	AZC	13	9.08	-0.0977459	43000	77200	111950	1	2	2	UFD_in_AZC	Absent	Absent	Absent	Absent	Absent	Absent	Absent	Absent	UFD_in_SC	UFD_in_AZC	0	Absent	2	Absent	2Absent
UFD	SC	13	8.035	0.126792	326350	363200	409500	1	2	2	UFD_in_SC	Absent	Absent	Absent	Absent	Absent	Absent	Absent	Absent	UFD_in_SC	UFD_in_Low N	0	Absent	2	Absent	2Absent
UFD	SC	13	8.035	0.126792	326350	363200	409500	1	2	2	UFD_in_SC	Absent	Absent	Absent	Absent	Absent	Absent	Absent	Absent	UFD_in_SC	UFD_in_BTZ	0	Absent	2	Absent	2Absent
UFD	YNB	13	6.365	-0.0822316	812850	859350	896400	1	2	2	UFD_in_YNB	Absent	Absent	Absent	Absent	Absent	Absent	Absent	Absent	UFD_in_SC	UFD_in_YNB	0	Absent	2	Absent	2Absent
UFD	SC	14	16.11	-0.154399	424050	451850	524300	1	2	2	UFD_in_SC	Absent	Absent	Absent	Absent	Absent	Absent	Absent	Absent	UFD_in_SC	UFD_in_AZC	0	Absent	2	Absent	2Absent
UFD	AZC	14	7.445	-0.102679	241750	310500	463550	1	2	2	UFD_in_AZC	Absent	Absent	Absent	Absent	Absent	Absent	Absent	Absent	UFD_in_SC	UFD_in_AZC	0	Absent	2	Absent	2Absent
UFD	SC	15	23.94	-0.204955	147200	160250	178650	1	2	2	UFD_in_SC	Absent	Absent	Absent	Absent	Absent	Absent	Absent	Absent	UFD_in_SC	UFD_in_Low G	0	Absent	2	Absent	2Absent
UFD	SC	15	23.94	-0.204955	147200	160250	178650	1	2	2	UFD_in_SC	Absent	Absent	Absent	Absent	Absent	Absent	Absent	Absent	UFD_in_SC	UFD_in_BTZ	0	Absent	2	Absent	2Absent
UFD	SC	5	20.79	0.013114	116200	118300	120600	1	1	1	UFD_in_SC	UFD	BTZ	5	10.52	0.0204714	113850	118300	125000	1	2	2	UFD_in_BTZ	3	TRUE	3TRUE
UFD	SC	7	19.245	0.179924	379250	413650	435400	1	2	2	UFD_in_SC	UFD	AZC	7	15.215	-0.203399	325600	357850	384600	1	2	2	UFD_in_AZC	4	FALSE	4FALSE
UFD	SC	7	19.245	0.179924	379250	413650	435400	1	2	2	UFD_in_SC	UFD	4NQO	7	21.875	0.20127	396700	419750	450500	1	2	2	UFD_in_4NQO	4	TRUE	4TRUE
UFD	SC	7	19.245	0.179924	379250	413650	435400	1	2	2	UFD_in_SC	UFD	Low G	7	12.89	0.130977	432700	470350	511800	1	2	2	UFD_in_Low G	4	TRUE	4TRUE
UFD	SC	7	19.245	0.179924	379250	413650	435400	1	2	2	UFD_in_SC	UFD	LiAc	7	23.33	0.211456	395600	414700	435000	1	2	2	UFD_in_LiAc	4	TRUE	4TRUE
UFD	SC	7	19.245	0.179924	379250	413650	435400	1	2	2	UFD_in_SC	UFD	BTZ	7	89.385	0.400395	474900	485200	494800	1	2	2	UFD_in_BTZ	4	TRUE	4TRUE
UFD	SC	7	19.245	0.179924	379250	413650	435400	1	2	2	UFD_in_SC	UFD	YNB	7	19.99	0.189356	399100	427400	459350	1	2	2	UFD_in_YNB	4	TRUE	4TRUE
UFD	SC	11	11.16	-0.143159	241800	274200	299300	1	1	1	UFD_in_SC	UFD	4NQO	11	36.215	-0.260309	242100	259000	281650	1	2	2	UFD_in_4NQO	3	TRUE	3TRUE
UFD	SC	11	11.16	-0.143159	241800	274200	299300	1	1	1	UFD_in_SC	UFD	LiAc	11	8.065	-0.12866	240100	270150	305750	1	2	2	UFD_in_LiAc	3	TRUE	3TRUE
UFD	SC	11	11.16	-0.143159	241800	274200	299300	1	1	1	UFD_in_SC	UFD	YNB	11	6.655	-0.119011	221950	259700	316800	1	2	2	UFD_in_YNB	3	TRUE	3TRUE
UFD	SC	12	7.805	0.123031	915200	950450	983750	1	2	2	UFD_in_SC	UFD	4NQO	12	7.96	0.128487	931300	978350	1011000	1	2	2	UFD_in_4NQO	4	TRUE	4TRUE
UFD	SC	12	7.25	-0.120876	637300	674200	703000	1	1	1	UFD_in_SC	UFD	Low N	12	6.38	-0.0939639	635250	670000	696500	1	2	2	UFD_in_Low N	3	TRUE	3TRUE
UFD	SC	12	7.805	0.123031	915200	950450	983750	1	2	2	UFD_in_SC	UFD	YNB	12	6.23	0.111459	900000	947050	997250	1	2	2	UFD_in_YNB	4	TRUE	4TRUE
UFD	SC	13	8.035	0.126792	326350	363200	409500	1	2	2	UFD_in_SC	UFD	AZC	13	6.86	-0.0713385	285200	308500	356300	2	2	1	UFD_in_AZC	3	FALSE	3FALSE
UFD	SC	13	8.035	0.126792	326350	363200	409500	1	2	2	UFD_in_SC	UFD	4NQO	13	6.76	0.0993451	364100	391300	451400	1	1	1	UFD_in_4NQO	3	TRUE	3TRUE
UFD	SC	13	8.035	0.126792	326350	363200	409500	1	2	2	UFD_in_SC	UFD	Low G	13	9.385	-0.114772	353150	420150	462950	1	2	2	UFD_in_Low G	4	FALSE	4FALSE
UFD	SC	13	8.035	0.126792	326350	363200	409500	1	2	2	UFD_in_SC	UFD	LiAc	13	5.8	0.104637	359400	400500	441100	1	1	1	UFD_in_LiAc	3	TRUE	3TRUE
UFD	SC	13	8.035	0.126792	326350	363200	409500	1	2	2	UFD_in_SC	UFD	YNB	13	9.06	0.118792	268800	330000	398400	1	2	2	UFD_in_YNB	4	TRUE	4TRUE
UFD	SC	14	16.11	-0.154399	424050	451850	524300	1	2	2	UFD_in_SC	UFD	4NQO	14	10.67	-0.133101	431500	485900	517400	1	1	1	UFD_in_4NQO	3	TRUE	3TRUE
UFD	SC	14	16.11	-0.154399	424050	451850	524300	1	2	2	UFD_in_SC	UFD	Low N	14	28.895	-0.205522	440600	462100	489600	1	2	2	UFD_in_Low N	4	TRUE	4TRUE
UFD	SC	14	16.11	-0.154399	424050	451850	524300	1	2	2	UFD_in_SC	UFD	Low G	14	13.88	-0.158195	455400	477450	506450	1	2	2	UFD_in_Low G	4	TRUE	4TRUE
UFD	SC	14	16.11	-0.154399	424050	451850	524300	1	2	2	UFD_in_SC	UFD	LiAc	14	24.93	-0.195679	446000	477300	503500	1	2	2	UFD_in_LiAc	4	TRUE	4TRUE
UFD	SC	14	16.11	-0.154399	424050	451850	524300	1	2	2	UFD_in_SC	UFD	BTZ	14	144.475	-0.484008	464000	471200	479250	1	2	2	UFD_in_BTZ	4	TRUE	4TRUE
UFD	SC	14	16.11	-0.154399	424050	451850	524300	1	2	2	UFD_in_SC	UFD	YNB	14	21.83	-0.20477	437150	455400	476950	1	2	2	UFD_in_YNB	4	TRUE	4TRUE
UFD	SC	15	23.94	-0.204955	147200	160250	178650	1	2	2	UFD_in_SC	UFD	AZC	15	12.015	0.139555	140800	165700	187450	1	2	2	UFD_in_AZC	4	FALSE	4FALSE
UFD	SC	15	23.94	-0.204955	147200	160250	178650	1	2	2	UFD_in_SC	UFD	4NQO	15	9.15	-0.12672	129700	176700	206400	1	1	1	UFD_in_4NQO	3	TRUE	3TRUE
UFD	SC	15	23.94	-0.204955	147200	160250	178650	1	2	2	UFD_in_SC	UFD	Low N	15	9.295	-0.129339	130550	158700	194600	1	2	2	UFD_in_Low N	4	TRUE	4TRUE
UFD	SC	15	23.94	-0.204955	147200	160250	178650	1	2	2	UFD_in_SC	UFD	LiAc	15	8.27	-0.115515	106400	133000	193100	1	1	1	UFD_in_LiAc	3	TRUE	3TRUE
UFD	SC	15	23.94	-0.204955	147200	160250	178650	1	2	2	UFD_in_SC	UFD	YNB	15	27.475	-0.224249	152350	166150	177950	1	2	2	UFD_in_YNB	4	TRUE	4TRUE

## Sheet: 6_sign_change_pairs
reporter_1	environment_QTL_1	chrm	QTL_1_LOD	QTL_1_delta_AF	QTL_1_left_Index	QTL_1_peak position	QTL_1_right_Index	replicate_ID_used_A_QTL1	replicate_ID_used_B_QTL1	QTL_1_num_of_replicates	QTL1_sample_present	reporter_2 [should match reporter_1]	environment_QTL_2	chrm	QTL_2_LOD	QTL_2_delta_AF	QTL_2_left_Index	QTL_2_peak position	QTL_2_right_Index	replicate_ID_used_A_QTL2_or sample in P/A	replicate_ID_used_B_QTL2_or sample in P/A	QTL_2_num_of_replicates	QTL2_sample	QTL found in __ # of replicates (2-4)	true_means_same_effect_direction	columns Y and Z	lodAdded	dAFAdded
Rpn4	SC	5	5.11	-0.0701621	193900	249300	280700	1	1	1	Rpn4_in_SC	Rpn4	Low G	5	30.05	0.206473	257100	274300	291500	1	2	2	Rpn4_in_Low G	3	FALSE	3FALSE	35.16	0.276635
UFD	SC	7	19.245	0.179924	379250	413650	435400	1	2	2	UFD_in_SC	UFD	AZC	7	15.215	-0.203399	325600	357850	384600	1	2	2	UFD_in_AZC	4	FALSE	4FALSE	34.46	0.383323
4xUb	SC	12	15.78	-0.0856769	669800	675000	680900	1	1	1	4xUb_in_SC	4xUb	Low G	12	32.75	0.260933	645900	660200	686850	1	2	2	4xUb_in_Low G	3	FALSE	3FALSE	48.53	0.34661
Asn	SC	12	9.87	-0.105317	657000	684850	702250	1	2	2	Asn_in_SC	Asn	Low G	12	15.745	0.159328	679550	712950	748250	1	2	2	Asn_in_Low G	4	FALSE	4FALSE	25.615	0.264645
Thr	SC	12	47.285	-0.285672	648800	656000	674700	1	2	2	Thr_in_SC	Thr	Low N	12	134.485	0.493365	670900	685600	694450	1	2	2	Thr_in_Low N	4	FALSE	4FALSE	181.77	0.779037
Thr	SC	12	47.285	-0.285672	648800	656000	674700	1	2	2	Thr_in_SC	Thr	Low G	12	22.745	0.193933	643650	663400	684250	1	2	2	Thr_in_Low G	4	FALSE	4FALSE	70.03	0.479605
Phe	SC	13	7.83	0.134292	20050	60700	120650	1	2	2	Phe_in_SC	Phe	AZC	13	35.035	-0.258588	42500	57800	74500	1	2	2	Phe_in_AZC	4	FALSE	4FALSE	42.865	0.39288
Rpn4	SC	13	6.105	0.101259	0	39950	90700	1	2	2	Rpn4_in_SC	Rpn4	AZC	13	106.795	-0.440108	52100	63300	74250	1	2	2	Rpn4_in_AZC	4	FALSE	4FALSE	112.9	0.541367
Thr	SC	13	9.39	0.11827	394600	438600	467500	1	2	2	Thr_in_SC	Thr	AZC	13	11.12	-0.137864	294900	352650	414800	1	2	2	Thr_in_AZC	4	FALSE	4FALSE	20.51	0.256134
Thr	SC	13	9.39	0.11827	394600	438600	467500	1	2	2	Thr_in_SC	Thr	Low N	13	8.295	-0.116982	317800	349700	378850	1	2	2	Thr_in_Low N	4	FALSE	4FALSE	17.685	0.235252
UFD	SC	13	8.035	0.126792	326350	363200	409500	1	2	2	UFD_in_SC	UFD	Low G	13	9.385	-0.114772	353150	420150	462950	1	2	2	UFD_in_Low G	4	FALSE	4FALSE	17.42	0.241564
UFD	SC	13	8.035	0.126792	326350	363200	409500	1	2	2	UFD_in_SC	UFD	AZC	13	6.86	-0.0713385	285200	308500	356300	2	2	1	UFD_in_AZC	3	FALSE	3FALSE	14.895	0.198131
Rpn4	SC	14	24.395	0.217546	447750	462100	481250	1	2	2	Rpn4_in_SC	Rpn4	Low N	14	10.86	-0.130117	365000	445650	481000	1	2	2	Rpn4_in_Low N	4	FALSE	4FALSE	35.255	0.347663
Rpn4	SC	14	24.395	0.217546	447750	462100	481250	1	2	2	Rpn4_in_SC	Rpn4	AZC	14	10.22	-0.124424	497250	558900	606950	1	2	2	Rpn4_in_AZC	4	FALSE	4FALSE	34.615	0.341971
4xUb	SC	15	13.29	-0.160136	124750	150400	176300	1	2	2	4xUb_in_SC	4xUb	AZC	15	7.08	0.124442	112300	150100	185400	2	2	1	4xUb_in_AZC	3	FALSE	3FALSE	20.37	0.284578
4xUb	SC	15	13.29	-0.160136	124750	150400	176300	1	2	2	4xUb_in_SC	4xUb	Low G	15	6.915	0.115885	146750	168600	190850	1	2	2	4xUb_in_Low G	4	FALSE	4FALSE	20.205	0.276021
UFD	SC	15	23.94	-0.204955	147200	160250	178650	1	2	2	UFD_in_SC	UFD	AZC	15	12.015	0.139555	140800	165700	187450	1	2	2	UFD_in_AZC	4	FALSE	4FALSE	35.955	0.344509

## Sheet: 7_sign_change_QTLs
reporter	environment	chr	LOD	delta_AF	left_Index	peak position	right_Index	found_in_number_of_replicates
4xUb	Low G	12	32.75	0.260933	645900	660200	686850	2
4xUb	SC	12	15.78	-0.0856769	669800	675000	680900	1
4xUb	AZC	15	7.08	0.124442	112300	150100	185400	1
4xUb	SC	15	13.29	-0.160136	124750	150400	176300	2
4xUb	Low G	15	6.915	0.115885	146750	168600	190850	2
Asn	SC	12	9.87	-0.105317	657000	684850	702250	2
Asn	Low G	12	15.745	0.159328	679550	712950	748250	2
Phe	AZC	13	35.035	-0.258588	42500	57800	74500	2
Phe	SC	13	7.83	0.134292	20050	60700	120650	2
Rpn4	SC	5	5.11	-0.0701621	193900	249300	280700	1
Rpn4	Low G	5	30.05	0.206473	257100	274300	291500	2
Rpn4	SC	13	6.105	0.101259	0	39950	90700	2
Rpn4	AZC	13	106.795	-0.440108	52100	63300	74250	2
Rpn4	Low N	14	10.86	-0.130117	365000	445650	481000	2
Rpn4	SC	14	24.395	0.217546	447750	462100	481250	2
Rpn4	AZC	14	10.22	-0.124424	497250	558900	606950	2
Thr	SC	12	47.285	-0.285672	648800	656000	674700	2
Thr	Low G	12	22.745	0.193933	643650	663400	684250	2
Thr	Low N	12	134.485	0.493365	670900	685600	694450	2
Thr	Low N	13	8.295	-0.116982	317800	349700	378850	2
Thr	AZC	13	11.12	-0.137864	294900	352650	414800	2
Thr	SC	13	9.39	0.11827	394600	438600	467500	2
UFD	AZC	7	15.215	-0.203399	325600	357850	384600	2
UFD	SC	7	19.245	0.179924	379250	413650	435400	2
UFD	AZC	13	6.86	-0.0713385	285200	308500	356300	1
UFD	SC	13	8.035	0.126792	326350	363200	409500	2
UFD	Low G	13	9.385	-0.114772	353150	420150	462950	2
UFD	SC	15	23.94	-0.204955	147200	160250	178650	2
UFD	AZC	15	12.015	0.139555	140800	165700	187450	2

## Sheet: 8_oligos
Oligo ID number	Sequence	Use
OFA1273	ccggtgttccgagctcccattgcc	Amplify reporter sequences
OFA1274	ctaaaaaatgaagggtcttcagtataag	Amplify reporter sequences
OFA0956	CCAGCAGGGAAAACTCACAT	Colony PCR
OFA0957	aatggtgcccatgaaaatgt	Colony PCR
OFA0533	gtgcccctgttctctgtagt	Colony PCR

## Sheet: 9_strains
Strain Number-YFA collection	Source	Short Name	Strain Genotype	Mating Type	Antibiotic Resistance	Derived From	Use
YFA0040	(Collins et al., 2022, 2023)	BY	MATa his3∆ ho∆	a	G418	n/a	strain construction, GxE between BY and RM (flow)
YFA0039	(Collins et al., 2022, 2023)	RM	MAT⍺ can1∆::STE2pr-SpHIS5 his3∆::NatMX AMN1-BY ho∆::HphMX URA3-FY	alpha	G418/clonNAT	n/a	strain construction, GxE between BY and RM (flow)
YFA0428	(Collins et al., 2023)	rpn4∆	MATa his3∆ ho∆ rpn4Δ::NatMX	a	G418/ClonNAT	YFA0040	strain construction, reporter characterization
YPFA19_06	(Collins et al., 2022)	BY_Asn_TFT	MATa his3∆ ho∆ lyp1Δ::kanMX	a	G418	YFA0040	mating, GxE between BY and RM (flow)
YPFA19_07	(Collins et al., 2022)	RM_Asn_TFT	MAT⍺ can1∆::STE2pr-SpHIS5 his3∆::NatMX AMN1-BY ho∆::HphMX URA3-FY lyp1Δ::kanMX	alpha	G418/clonNAT	YFA0039	GxE between BY and RM (flow)
YPFA22_06	(Collins et al., 2022)	BY_Phe_TFT	MATa his3∆ ho∆ lyp1Δ::kanMX	a	G418	YFA0040	mating, GxE between BY and RM (flow)
YPFA22_07	(Collins et al., 2022)	RM_Phe_TFT	MAT⍺ can1∆::STE2pr-SpHIS5 his3∆::NatMX AMN1-BY ho∆::HphMX URA3-FY lyp1Δ::kanMX	alpha	G418/clonNAT	YFA0039	GxE between BY and RM (flow)
YPFA26_01	(Collins et al., 2022)	BY_Thr_TFT	MATa his3∆ ho∆ lyp1Δ::kanMX	a	G418	YFA0040	mating, GxE between BY and RM (flow)
YPFA26_02	(Collins et al., 2022)	RM_Thr_TFT	MAT⍺ can1∆::STE2pr-SpHIS5 his3∆::NatMX AMN1-BY ho∆::HphMX URA3-FY lyp1Δ::kanMX	alpha	G418/clonNAT	YFA0039	GxE between BY and RM (flow)
SFA0017	(Collins et al., 2022)	segregants_Asn_TFT_01	MATa his3∆ ho∆ can1∆::STE2pr-SpHIS5 lyp1Δ::kanMX	a	G418	BY x RM mating	genetic mapping (FACS)
SFA0018	(Collins et al., 2022)	segregants_Asn_TFT_02	MATa his3∆ ho∆ can1∆::STE2pr-SpHIS5 lyp1Δ::kanMX	a	G418	BY x RM mating	genetic mapping (FACS)
SFA0049	(Collins et al., 2022)	segregants_Phe_TFT_01	MATa his3∆ ho∆ can1∆::STE2pr-SpHIS5 lyp1Δ::kanMX	a	G418	BY x RM mating	genetic mapping (FACS)
SFA0050	(Collins et al., 2022)	segregants_Phe_TFT_02	MATa his3∆ ho∆ can1∆::STE2pr-SpHIS5 lyp1Δ::kanMX	a	G418	BY x RM mating	genetic mapping (FACS)
SFA0079	(Collins et al., 2022)	segregants_Thr_TFT_01	MATa his3∆ ho∆ can1∆::STE2pr-SpHIS5 lyp1Δ::kanMX	a	G418	BY x RM mating	genetic mapping (FACS)
SFA0080	(Collins et al., 2022)	segregants_Thr_TFT_02	MATa his3∆ ho∆ can1∆::STE2pr-SpHIS5 lyp1Δ::kanMX	a	G418	BY x RM mating	genetic mapping (FACS)
YPFA025_6	(Collins et al., 2023)	BY Rpn4 TFT	MATa his3∆ ho∆ lyp1Δ::kanMX	a	G418	YFA0040	mating, GxE between BY and RM (flow)
YPFA025_7	(Collins et al., 2023)	RM Rpn4 TFT	MAT⍺ can1∆::STE2pr-SpHIS5 his3∆::NatMX AMN1-BY ho∆::HphMX URA3-FY lyp1Δ::KanMX	alpha	G418/clonNAT	YFA0039	GxE between BY and RM (flow)
SFA0065	(Collins et al., 2023)	segregants_Rpn4_TFT_01	MATa his3∆ ho∆ can1∆::STE2pr-SpHIS5 lyp1Δ::kanMX	a	G418	BY x RM mating	genetic mapping (FACS)
SFA0066	(Collins et al., 2023)	segregants_Rpn4_TFT_02	MATa his3∆ ho∆ can1∆::STE2pr-SpHIS5 lyp1Δ::kanMX	a	G418	BY x RM mating	genetic mapping (FACS)
YPFA0102_5	Present study	BY_4xUb_TFT	MATa his3∆ ho∆ lyp1Δ::kanMX	a	G418	YFA0040	mating, GxE between BY and RM (flow)
YPFA0102_6	Present study	RM_4xUb_TFT	MAT⍺ can1∆::STE2pr-SpHIS5 his3∆::NatMX AMN1-BY ho∆::HphMX URA3-FY lyp1Δ::kanMX	alpha	G418/clonNAT	YFA0039	GxE between BY and RM (flow)
YPFA0102_7	Present study	rpn4∆_4xUb_TFT	MATa his3∆ ho∆ rpn4Δ::NatMX lyp1Δ::kanMX	a	G418/ClonNAT	YFA0428	reporter characterization (flow)
YPFA0102_8	Present study	BY_UFD_TFT	MATa his3∆ ho∆ lyp1Δ::kanMX	a	G418	YFA0040	mating, GxE between BY and RM (flow)
YPFA0102_9	Present study	RM_UFD_TFT	MAT⍺ can1∆::STE2pr-SpHIS5 his3∆::NatMX AMN1-BY ho∆::HphMX URA3-FY lyp1Δ::kanMX	alpha	G418/clonNAT	YFA0039	GxE between BY and RM (flow)
YPFA0102_10	Present study	rpn4∆_UFD_TFT	MATa his3∆ ho∆ rpn4Δ::NatMX lyp1Δ::kanMX	a	G418/ClonNAT	YFA0428	reporter characterization (flow)
SFA_4xUb_7	Present study	segregants_4xUb_TFT_01	MATa his3∆ ho∆ can1∆::STE2pr-SpHIS5 lyp1Δ::kanMX	a	G418	BY x RM mating	genetic mapping (FACS)
SFA_4xUb_8	Present study	segregants_4xUb_TFT_02	MATa his3∆ ho∆ can1∆::STE2pr-SpHIS5 lyp1Δ::kanMX	a	G418	BY x RM mating	genetic mapping (FACS)
SFA_UFD_7	Present study	segregants_UFD_TFT_01	MATa his3∆ ho∆ can1∆::STE2pr-SpHIS5 lyp1Δ::kanMX	a	G418	BY x RM mating	genetic mapping (FACS)
SFA_UFD_8	Present study	segregants_UFD_TFT_02	MATa his3∆ ho∆ can1∆::STE2pr-SpHIS5 lyp1Δ::kanMX	a	G418	BY x RM mating	genetic mapping (FACS)

## Sheet: 10_media_chemicals
Name	Abbreviation	Formulation
Media
Yeast-Peptone-Dextrose	YPD	10 g / L yeast extract
		20 g / L peptone
		20 g / L dextrose
Haploid Selection	SGA	6.7 g / L yeast nitrogen base
		1.74 g / L amino acid mix -his -lys -ura	Sunrise Science (Knoxville, TN, USA)
		20 g / L dextrose
		0.086 g uracil
Sporulation	SPO	1 g / L yeast extract
		10 g / L potassium acetate
		0.5 g / L dextrose
Synthetic Complete	SC -lys	1.92 g / L amino acid mix -lys	Sunrise Science (Knoxville, TN, USA)
(for flow cytometry of BY and RM strains)		1.7 g / L yeast nitrogen base w/o amino acids and w/o ammonium sulfate
		20 g / L dextrose
		1 g MSG
Synthetic Complete	SC -his -lys	1.74 g / L amino acid mix -his -lys -ura	Sunrise Science (Knoxville, TN, USA)
(for FACS of segregant populations)		1.7 g / L yeast nitrogen base w/o amino acids and w/o ammonium sulfate
		20 g / L dextrose
		1 g MSG
		0.086 g uracil
Low Glucose (0.025% final concentration)	Low G	1.74 g / L amino acid mix -his -lys -ura	Sunrise Science (Knoxville, TN, USA)
		1.7 g / L yeast nitrogen base w/o amino acids and w/o ammonium sulfate
		0.25 g / L dextrose (0.025% final concentration)
		1 g MSG
		0.086 g uracil
Low Nitrogen	Low N	1.7 g / L yeast nitrogen base w/o amino acids and w/o ammonium sulfate
		20 g / L dextrose
SC plus 20 mM Lithium Acetate	LiAc	2.0404 g / L Lithium Acetate
		1.74 g / L amino acid mix -his -lys -ura	Sunrise Science (Knoxville, TN, USA)
		1.7 g / L yeast nitrogen base w/o amino acids and w/o ammonium sulfate
		20 g / L dextrose
		1 g MSG
		0.086 g uracil
Yeast Nitrogen Base	YNB	1.7 g / L yeast nitrogen base w/o amino acids and w/o ammonium sulfate
		20 g / L dextrose
		1 g MSG
Chemicals used for environment conditions
4-nitroquinoline-N-oxide	4NQO	25 mg/mL stock in DMSO	Millipore Sigma
		2 µg/mL SC medium final concentration
L-azetidine-2-carboxylic acid	AZC	0.5 M stock in water	Santa Cruz Biotechnology
		4 mM SC medium final concentration
Bortezomib	BTZ	100 mM stock in DMSO	Fischer
		40 uM SC medium final concentration
Antibiotics used for resistance markers
G418	G418	200 mg/mL	Fisher Scientific, Pittsburgh, PA
Nourseothricin sulfate	clonNAT	50 mg/L	Fisher Scientific, Pittsburgh, PA
S-(2-aminoethyl)-L-cysteine hydrochloride	Thialysine	50 mg/L	MilliporeSigma, St. Louis, MO

[truncated: 2 more sheets: 11_flow_facs_settings, 12_cells_collected_facs]
